# Supplementary material for: GPCRomics of Homeostatic and Disease-Associated Human Microglia
Source: Front Immunol. 2021 May 14;12:674189. doi: 10.3389/fimmu.2021.674189 (PMC8160299; doi:10.3389/fimmu.2021.674189)
Supplement: Supplementary file 2 [file Table_1.xlsx]

## Sheet: Sheet1
					Zhang et al, 2014					Van Hove et al, 2019
							Glial cells				Brain mac			Peripheral mac
Family	Subfamily	Receptor name	Gene	Previous name	Whole cortex	neuron	astrocyte	oligodentrocyte	Microglia	Microglia	MHCIIhigh dural mac	MHCIIlow dural mac	horoid plexus mac	Peritoneal mac	Lung mac	Liver mac
Class A	5-Hydroxytryptamine receptors	5-HT1A receptor	Htr1A		0.937779	1.06949	0.104519	0.124646	0.1	0	0	0	0	0	0	0
		5-HT1B receptor	Htr1B		1.06229	0.766473	0.1	0.1	0.1	0	0	0	0	0.25	0	0
		5-HT1D receptor	Htr1D		0.400597	1.51786	0.0655304	0.106563	0.1	0	0	0.25	3.25	0	0	0
		5-ht1e receptor	Htr1E		#N/A	#N/A	#N/A	#N/A	#N/A	#N/A	#N/A	#N/A	#N/A	#N/A	#N/A	#N/A
		5-HT1F receptor	Htr1F		0.210575	0.721542	0.0893574	0.157561	0.1	0.25	0	0.5	0	0	0	0
		5-HT2A receptor	Htr2A		1.2533	1.28326	0.0883668	0.121103	0.1	0.25	0	0	0	153.5	0	0
		5-HT2B receptor	Htr2B		0.103611	0.255772	0.676896	0.126395	0.1	1.75	0.75	5.25	0.25	0	0	0
		5-HT2C receptor	Htr2C		2.75577	2.02977	0.0234735	0.111555	0.1	116.5	0	2.25	135	0	152	0
		5-HT4 receptor	Htr4		0.115947	0.130642	0.0688636	0.136147	0.1	0	0	0	0	0	0	0
		5-HT5A receptor	Htr5A		1.1365	0.698216	0.0931048	0.611112	0.1	0.25	0	0	0	0	0	0
		5-ht5b receptor	Htr5Bp	Gpr134	#N/A	#N/A	#N/A	#N/A	#N/A	#N/A	#N/A	#N/A	#N/A	#N/A	#N/A	#N/A
		5-HT6 receptor	Htr6		0.684665	0.381686	0.451878	0.1553	0.1	1.75	0	0	0	0	0	0
		5-HT7 receptor	Htr7		1.90819	2.57825	0.0230651	0.155758	0.1	0.25	0.25	0	0	0.25	1.8	0
	Acetylcholine receptors (muscarinic)	M1 receptor	Chrm1		4.97786	0.935489	0.150052	0.992814	0.617	0.75	8.5	1.75	0	0	0	0
		M2 receptor	Chrm2		0.844033	1.6956	0.0747422	0.739681	0.1	0	0	0	2.5	0	0	0
		M3 receptor	Chrm3		2.21849	3.66548	0.0589623	0.162829	0.1	0	3.25	1.75	1	4.75	7.8	4
		M4 receptor	Chrm4		4.06967	3.58877	0.1	0.569159	0.48016	2.25	1.25	0.5	0	0	0	2
		M5 receptor	Chrm5		0.191451	0.654301	0.1	0.1	0.1	0	1.5	1.75	0	0	0	0
	Adenosine receptors	A1 receptor	Adora1		25.2925	5.35216	4.36746	23.074	2.81756	32	15	19.5	19	0	0	7.83333
		A2A receptor	Adora2A		6.71167	1.82299	0.288743	0.396069	0.707699	8.25	29.75	15.5	31.75	108.25	3.4	77
		A2B receptor	Adora2B		5.19593	1.44416	5.99146	3.4804	0.739218	18.5	52.25	20.5	44.75	446.75	71.2	23
		A3 receptor	Adora3		0.493166	0.1	0.0821084	0.648156	47.4652	611	21.5	24.75	5.75	9.75	28.2	3.5
	Adrenoceptors	α1A-adrenoceptor	Adra1A		0.992496	1.46095	4.24182	0.878054	0.1	0	0	0.25	0	0	0	0
		α1B-adrenoceptor	Adra1B		3.06785	4.35868	2.00654	1.84585	0.255258	0.5	14	9.75	1.25	0	0	5.16667
		α1D-adrenoceptor	Adra1D		0.695011	0.355368	0.0717144	0.609902	0.149809	0.25	0	0	0	0	0	0
		α2A-adrenoceptor	Adra2A		4.73468	7.79073	0.986927	0.619221	4.10759	99	13.75	13	0	1.75	13.2	0
		α2B-adrenoceptor	Adra2B		0.1	0.1	0.1	0.1	0.1	0	0.75	0	3.5	0.25	0.4	54.1667
		α2C-adrenoceptor	Adra2C		1.19408	2.04196	0.0575798	0.241981	0.215917	8.75	34.75	30	82.25	0	0	33.1667
		β1-adrenoceptor	Adrb1		3.22143	2.81866	2.46231	0.864227	8.47984	843.75	382	521.5	950	10.75	596.6	1658.33
		β2-adrenoceptor	Adrb2		3.90589	0.307287	0.1	0.877054	103.204	2568.25	8318.25	13501	6523.5	919.75	3847.4	2163.83
		β3-adrenoceptor	Adrb3		0.124458	0.1	0.0581038	0.102457	0.1	0.25	0	0	0	0	0	1.33333
	Angiotensin receptors	AT1 receptor	Agtr1		#N/A	#N/A	#N/A	#N/A	#N/A	#N/A	#N/A	#N/A	#N/A	#N/A	#N/A	#N/A
		AT2 receptor	Agtr2		0.127093	0.317159	0.1	0.1	0.1	0.5	5.25	0	0	0	0	0
	Apelin receptor	apelin receptor	Aplnr		10.7601	0.203991	0.0197608	0.108191	0.476776	54.75	445	99	66	0.25	4	0
	Bile acid receptor	GPBA receptor	Gpbar1		0.1	0.1	0.1	0.120926	0.1	19.5	4.5	6	3.75	0	1.6	0
	Bombesin receptors	BB1 receptor	Nmbr		0.853613	0.504491	0.1	0.117539	0.1	0	0	0	0	0	0	0
		BB2 receptor	Grpr		0.188293	0.53025	0.195563	0.1	0.1	0	0	0.25	0	0	0	0
		BB3 receptor	Brs3		0.1	0.1	0.1	0.1	0.147779	4.5	0	0	0	0	0	0
	Bradykinin receptors	B1 receptor	Bdkrb1		0.145212	0.108046	0.1	0.140984	0.148842	1.5	2	0	4	0	0.2	0.666667
		B2 receptor	Bdkrb2		0.794546	1.45317	0.1	0.640168	0.327453	0	0	0	0	0	0	0
	Cannabinoid receptors	CB1 receptor	Cnr1		18.9992	50.83	2.86416	0.979091	0.113074	0	0	0.25	0	0	0	0
		CB2 receptor	Cnr2		0.161457	0.1	0.1	0.118133	2.58049	507.25	745.75	478	509.25	146.25	2658.6	315
	Chemerin receptors	chemerin receptor 1	Cmklr1		1.3172	3.83502	0.0929525	0.874505	57.2704	209	206.75	239.5	236.5	450	0	272
		chemerin receptor 2	Gpr1		0.205123	0.16088	0.1	0.1	0.1	0.5	0	0	0.75	0	0	0
	Chemokine receptors	CCR1	Ccr1		2.86984	0.102971	0.1	1.16507	60.2626	350.75	4348.5	6841.5	4333.25	14289.2	4427.2	36.5
		CCR2	Ccr2		0.1	0.1	0.1	0.131524	0.582236	42.25	28692.8	3001.5	1281.25	2559.25	116.2	105.167
		CCR3	Ccr3		0.1	0.1	0.1	0.104778	0.68113	27.25	154.5	249.75	49.5	18	0	1112.67
		CCR4	Ccr4		0.1	0.1	0.0540644	0.1	0.1	1	0.25	0.75	0.25	0.5	0	1
		CCR5	Ccr5		4.58877	0.1	0.1	2.43959	109.007	8729.75	10094	7175.25	8924.75	3386.75	106.8	10727.5
		CCR6	Ccr6		0.521866	0.1	0.1	1.69726	44.8993	30.25	0	1.5	1	2.25	3.2	7.33333
		CCR7	Ccr7		0.270239	0.1	0.1	0.259249	45.2118	10.25	77.75	8	6.5	3.5	86.6	53.5
		CCR8	Ccr8		0.1	0.1	0.1	0.1	0.137291	0.75	0	0	0	0	0	0
		CCR9	Ccr9		0.100729	0.1	0.167537	0.101209	0.1	2.25	3.5	8	2.25	5	2.2	6.33333
		CCR10	Ccr10		0.230828	0.129951	0.129655	0.12055	0.182779	1.25	4.5	12.75	5.25	6	1	5.33333
		CXCR1	Cxcr1		0.1	0.1	0.1	0.1	0.1	0	0	0	0	0	118.2	0
		CXCR2	Cxcr2		0.1	0.1	0.0168335	0.1	0.191265	25	28.25	37.75	18.5	30.25	69	12.8333
		CXCR3	Cxcr3		0.127854	0.1	0.1	0.108799	2.83151	50.25	566.5	1347	198.5	7.5	2.2	222
		CXCR4	Cxcr4		8.1238	35.1365	0.121474	2.1119	7.9833	9	614.5	343.75	492.25	9.75	914.6	21.5
		CXCR5	Cxcr5		0.1	0.1	0.0587085	0.1	1.47007	6.75	5.5	19.5	2	28.75	27.8	14.3333
		CXCR6	Cxcr6		0.1	0.1	0.633663	0.11966	0.249637	0.75	12.75	5.75	2	0.75	2.6	35.3333
		CX3CR1	Cx3Cr1		15.4786	0.575245	0.0619855	12.7153	489.692	93866.5	31545.2	27597.5	41414	16.5	8	124.333
		XCR1	Xcr1		0.1	0.1	0.0611744	0.1	0.889777	24.5	53.5	23	21.75	14.75	9.2	68.8333
		ACKR1	Ackr1	Darc	28.3283	21.5017	0.428034	4.21293	1.14183	11	0	0.75	0	0	0	85.8333
		ACKR2	Ackr2	Ccbp2	1.74775	0.167469	0.1	0.111026	0.1	1.5	6.25	1.25	2	0	0	196.667
		ACKR3	Ackr3	Cxcr7	6.04221	1.02886	0.406011	11.283	0.898517	68.25	24	8	45	2476.25	0.4	16
		ACKR4	Ackr4	Ccrl1	2.74229	0.576406	0.1	0.270511	0.1	52.5	1	4.5	75.5	2	2.8	72.8333
		CCRL2	Ccrl2		17.3398	0.377654	0.169609	5.85118	1072.9	8902.75	9667	6012.75	5042.5	539.75	2792	463.667
	Cholecystokinin receptors	CCK1 receptor	Cckar		0.1	0.1	0.1	0.1	0.1	0	0.25	1.25	0.5	0	0.2	0
		CCK2 receptor	Cckbr		1.78644	0.976263	0.124197	0.491635	0.481843	0.75	0	0	0	0	0	0
	Class A Orphans	GPR3	Gpr3		1.911	4.07171	1.00946	1.05993	2.60181	20.25	5.25	2.75	1.75	0	0	4.33333
		BB3 receptor	Brs3		0.1	0.1	0.1	0.1	0.147779	4.5	0	0	0	0	0	0
		GPR4	Gpr4		4.35983	0.752584	0.336	0.357027	4.97706	54.25	62	32.5	66.25	0.5	0.6	140.167
		GPR42	Gpr42	Gpr42P	#N/A	#N/A	#N/A	#N/A	#N/A	#N/A	#N/A	#N/A	#N/A	#N/A	#N/A	#N/A
		GPR6	Gpr6		1.04142	0.594596	0.1	0.242144	0.108292	0	0	0	0	0	0	0
		GPR12	Gpr12		5.93878	5.39714	0.1	0.172244	0.1	0	0	0	0	0	0	0
		GPR15	Gpr15		0.159538	0.149219	0.1	3.08892	0.130191	1.25	0	4.5	0.25	1	42.2	0.166667
		GPR17	Gpr17		75.142	5.97346	0.0704387	479.441	1.00866	0.25	0	0	0	0.25	0	0
		GPR18	Gpr18		0.1	0.1	0.588374	0.1	1.13078	5.5	267	75.25	165.75	11.5	13.6	25.1667
		GPR19	Gpr19		10.3637	15.9632	20.9174	14.4226	0.919242	34.75	119.5	104.75	72.75	150.75	54	59.1667
		GPR20	Gpr20		0.1	0.1	0.1	0.1	0.1	8.5	1.25	0.25	0.25	0.25	0	0
		GPR21	Gpr21		3.01816	3.62656	0.963359	0.327413	0.165338	5.25	2.75	1.5	3	7.25	0	2.66667
		GPR22	Gpr22		1.93515	3.15183	0.284797	0.130448	0.1	1.5	0	0	3.75	2.25	0.8	1.33333
		GPR25	Gpr25		2.51888	2.06287	0.0629046	1.3261	0.121286	0	0	0.25	0	0	0.2	0
		GPR26	Gpr26		4.03709	6.2553	0.0713803	0.347612	0.245795	0.25	0	0	0	0	0	0
		GPR27	Gpr27		10.8019	11.8326	0.1	2.46248	0.28972	1.75	8	3.75	13.5	12	0	0
		GPR31	Gpr31		#N/A	#N/A	#N/A	#N/A	#N/A	#N/A	#N/A	#N/A	#N/A	#N/A	#N/A	#N/A
		GPR32	Gpr32		#N/A	#N/A	#N/A	#N/A	#N/A	#N/A	#N/A	#N/A	#N/A	#N/A	#N/A	#N/A
		GPR33	Gpr33		0.1	0.1	0.1	0.1	0.1	0	0	0	0	0	41.2	1.66667
		GPR34	Gpr34		12.8308	0.65203	0.089695	10.3009	156.842	35151.5	10342.2	12401.8	6734.5	14.5	281	22.8333
		GPR35	Gpr35		0.191273	0.126647	0.0953223	0.166271	3.99787	467.75	466.25	189.25	77.5	2388.5	862.6	567.333
		GPR37	Gpr37		3.49619	1.41502	4.05046	95.4447	0.227406	1	0	0	0.25	0	0	0
		GPR37L1	Gpr37L1		73.1814	14.1689	163.801	229.013	12.4549	10.5	2.75	2	5.75	0	0.8	0
		GPR39	Gpr39		0.1	0.1	0.1	0.1	0.1	0	0	0	0	0	0	0
		GPR45	Gpr45		1.81466	2.16362	0.1	0.618808	0.1	0	0	0	0.25	0	0	0
		GPR50	Gpr50		0.155304	0.143769	0.247169	0.101204	0.1	0	0	0	0	0	0	0
		GPR52	Gpr52		0.739713	0.429966	0.424355	0.112021	0.1	0.5	0	0	0	0.25	0.8	0.166667
		GPR55	Gpr55		0.132021	0.175935	0.0790036	0.1	0.1	0.25	4.75	1	0.75	6.75	400.2	61.5
		GPR61	Gpr61		1.84333	2.98188	0.048734	0.667431	0.193908	1.5	0	0	0.25	0	0	0
		GPR62	Gpr62		0.847458	1.19831	0.1	27.9176	0.402984	0.25	0	0	3	0	0	0.166667
		GPR63	Gpr63		1.5552	0.981675	1.00926	0.62776	0.1	0	0	0	0	0	0	0
		GPR65	Gpr65		0.305168	0.1	0.1	0.131055	1.48293	119	7162.25	5701.5	5753.25	630.5	83.6	2673.67
		GPR68	Gpr68		0.925368	0.472867	0.252982	0.139363	0.157229	4	19.75	19.75	2.5	14.75	0.2	1.33333
		GPR75	Gpr75		1.03972	1.88501	0.534141	1.76448	0.1	2.75	0	0.5	7.25	0	0	0
		GPR78	Gpr78		#N/A	#N/A	#N/A	#N/A	#N/A	#N/A	#N/A	#N/A	#N/A	#N/A	#N/A	#N/A
		GPR79	Gpr79		#N/A	#N/A	#N/A	#N/A	#N/A	#N/A	#N/A	#N/A	#N/A	#N/A	#N/A	#N/A
		GPR82	Gpr82		0.1	0.121561	0.298535	0.1	0.1	9.25	58.25	73.75	47	12	0	5.83333
		GPR83	Gpr83		1.01853	5.83196	0.0602514	0.124434	0.1	0.75	5.25	0	0	0	0	0
		GPR84	Gpr84		6.40527	0.328624	0.0668048	0.622087	188.7	3856.25	440.75	821	267.25	21.75	39.2	216.5
		GPR85	Gpr85		12.0328	12.8471	0.145595	6.11706	0.148193	0.25	25.5	15	8.75	8.75	32.6	2
		GPR87	Gpr87		0.1	0.106524	0.740476	0.1	0.1	0	0	0	0	0	0	0
		GPR88	Gpr88		9.83776	5.93899	0.0709774	0.474961	0.296434	10.75	8.5	6	320.5	0	0	0
		GPR101	Gpr101		0.160508	0.303831	0.1	0.1	0.1	0	0	0	0	0	0	0
		GPR119	Gpr119		0.1	0.1	0.060167	0.1	0.1	0	0	0	0	0	0	0
		GPR132	Gpr132		0.201292	0.1	0.1	0.139028	4.28417	3	462.25	109.5	79.5	74.5	17.6	4
		GPR135	Gpr135		2.47704	7.27489	0.1	0.553195	0.1	0.75	5.25	2.25	2.75	0	0	0
		GPR139	Gpr139		0.26493	0.348954	0.1	0.1	0.1	0	0	0	0	0	0	0
		GPR141	Gpr141		0.1	0.1	0.1	0.1	0.1	2	419.5	179.75	19.75	23.5	222	10
		GPR142	Gpr142		0.1	0.1	0.1	0.1	0.1	0	0	0	0	0	0	0
		GPR146	Gpr146		4.0512	4.23433	10.975	6.40492	20.2564	1655.75	2233.5	3654.5	1495.25	681.25	1404.2	1257.33
		GPR148	Gpr148		#N/A	#N/A	#N/A	#N/A	#N/A	#N/A	#N/A	#N/A	#N/A	#N/A	#N/A	#N/A
		GPR149	Gpr149		0.896331	7.93325	0.1	0.748827	0.1	0	0	2.75	0.25	0.25	0	0.166667
		GPR150	Gpr150		0.474995	0.399565	0.0733452	0.136808	0.313035	34.25	22.5	57.5	16.25	8.25	1.8	7
		GPR151	Gpr151		0.203176	1.45226	0.108756	0.117268	0.1	0	1.5	0	0.25	0	0	1
		GPR152	Gpr152		0.1	0.109001	0.0117479	0.1	0.1	0	4.25	4.75	4.5	0.75	0.4	0
		GPR153	Gpr153		13.2997	6.27273	0.811199	3.6945	12.6448	37.5	33.75	47.75	146.5	0	0.4	6
		GPR155	Gpr155		9.22368	5.58205	5.35747	29.6044	18.214	5827.75	2670.75	2282.75	1499.5	311	2270.4	447.167
		GPR160	Gpr160		0.35415	0.100698	0.134809	0.149686	1.90521	1141	3264.25	5546.25	1553.5	474	1260.6	450
		GPR161	Gpr161		4.36398	4.02802	0.16556	1.51947	0.1	0.5	5.25	3.75	0.75	2.75	0	0
		GPR162	Gpr162		38.038	48.3376	1.35704	16.928	26.0535	98.25	84	48.75	40	0	4	0.166667
		GPR171	Gpr171		0.1	0.1	2.48984	0.1	0.148153	0.75	118.5	20.25	56.5	3.75	166.2	6.66667
		GPR173	Gpr173		5.04612	8.70557	0.985018	2.88213	0.1	0	1.25	3	0	0	0	0
		GPR174	Gpr174		0.1	0.1	0.1	0.1	0.1	0.75	1.25	0	1.5	1	1.8	9.66667
		GPR176	Gpr176		2.19981	2.46971	0.0816043	3.09854	0.107058	0.75	69.25	161.25	57	0	0.2	0
		GPR182	Gpr182		0.525593	0.258288	0.0292867	0.590674	0.115888	9	6.5	11.5	107.5	0	3.4	3096.67
		GPR183	Gpr183		2.97956	0.117473	0.401363	2.14012	190.316	4389.75	5362.75	7206	6690.5	468	16.4	30.3333
		LGR4	Lgr4		3.66083	4.33431	16.4187	1.42602	0.402259	55	137.5	173.5	119	244.5	26.8	83.5
		LGR5	Lgr5		0.648369	0.51432	0.1	0.814219	0.1	1.5	1.5	1.25	0	0.25	0.4	2.33333
		LGR6	Lgr6		2.4464	0.838494	5.68097	0.206345	0.111912	0	0	0	0.75	0.25	0.8	0
		MAS1	Mas1		0.700429	0.107401	0.0576941	0.146356	0.1	0	0	3	0.5	0	0	0
		MAS1L	Mas1L		#N/A	#N/A	#N/A	#N/A	#N/A	#N/A	#N/A	#N/A	#N/A	#N/A	#N/A	#N/A
		MRGPRD	Mrgprd		0.1	0.1	0.1	0.1	0.1	0	0	0	0	0	0	0
		MRGPRE	Mrgpre		3.13516	1.47566	0.724537	2.29891	2.06214	177.75	30.25	30.25	12	4.25	411.2	53.1667
		MRGPRF	Mrgprf		0.657265	0.104539	0.1	0.460205	0.1	0.25	0	0	0	0	0	0
		MRGPRG	Mrgprg		0.1	0.1	0.1	0.1	0.1	0	0	0	0	0	0	0
		MRGPRX1	Mrgprx1		0.1	0.1	0.1	0.1	0.1	0	0	0	0	0	0	0
		MRGPRX2	Mrgprx2		0.1	0.1	0.1	0.1	0.1	0	0	0	0	0	0	0
		MRGPRX3	Mrgprx3		#N/A	#N/A	#N/A	#N/A	#N/A	#N/A	#N/A	#N/A	#N/A	#N/A	#N/A	#N/A
		MRGPRX4	Mrgprx4		#N/A	#N/A	#N/A	#N/A	#N/A	#N/A	#N/A	#N/A	#N/A	#N/A	#N/A	#N/A
		P2RY8	P2Ry8		#N/A	#N/A	#N/A	#N/A	#N/A	#N/A	#N/A	#N/A	#N/A	#N/A	#N/A	#N/A
		P2RY10	P2Ry10		0.1	0.1	0.0586493	0.101503	0.278736	0	19	10.75	0.25	6.75	19.8	7
		TAAR2	Taar2		0.1	0.1	0.1	0.1	0.1	0	0	0	0	0	0	0
		TAAR3	Taar3P	Gpr57	#N/A	#N/A	#N/A	#N/A	#N/A	#N/A	#N/A	#N/A	#N/A	#N/A	#N/A	#N/A
		TAAR4P	Taar4P		#N/A	#N/A	#N/A	#N/A	#N/A	#N/A	#N/A	#N/A	#N/A	#N/A	#N/A	#N/A
		TAAR5	Taar5		0.1	0.1	0.1	0.1	0.1	0	0	0	0	0	0	0
		TAAR6	Taar6		0.1	0.1	0.1	0.1	0.1	0	0	0	0	0	0	0
		TAAR8	Taar8		#N/A	#N/A	#N/A	#N/A	#N/A	#N/A	#N/A	#N/A	#N/A	#N/A	#N/A	#N/A
		TAAR9	Taar9		0.1	0.1	0.1	0.1	0.1	0	0	0	0	0	0	0
	Complement peptide receptors	C3a receptor	C3Ar1		8.29842	0.211344	0.0264742	1.99989	108.093	8111.25	27478.8	25931.8	19051	10112	19.2	8427.17
		C5a1 receptor	C5Ar1		6.67105	0.125121	0.0776623	1.05811	97.6167	3964.5	16696	21872.8	11176.5	9108.25	21700	4935.33
		C5a2 receptor	C5Ar2	Gpr77	0.264075	0.1	0.0541054	0.195144	5.54759	1039.25	1082.25	1276	652	74	566.4	735.833
	Dopamine receptors	D1 receptor	Drd1		2.37384	1.72527	0.0399492	0.22644	0.276646	12.25	0	0	0.75	0	0.4	0
		D2 receptor	Drd2		1.64323	5.83284	0.1	0.176502	0.1	0	0	0	0	0	0	0
		D3 receptor	Drd3		0.254896	0.324687	0.1	0.1	0.1	0	0	0	0	0	0	0
		D4 receptor	Drd4		0.100312	0.1	0.1	0.105997	0.1	0.5	1.75	0.5	0	0	0	0.166667
		D5 receptor	Drd5		0.155336	0.692692	0.1	0.1	0.1	0	0	0	0	0	0	0
	Endothelin receptors	ETA receptor	Ednra		5.70913	0.36602	5.21377	3.47854	0.1	18	47.5	12	68.25	0	2.6	4.5
		ETB receptor	Ednrb		111.76	17.2446	34.5305	113.782	4.7406	90.75	1892.25	8130	170.5	68310.2	5.2	123.333
	Formylpeptide receptors	FPR1	Fpr1		0.1	0.1	0.1	0.10256	0.868528	0.5	377.75	1560.75	287.75	1062.75	14012.4	12785.8
		FPR2/ALX	Fpr2		0.168365	0.116293	0.1	0.1	0.803432	1.5	217.75	200.25	122.75	252	2503.2	1367.5
		FPR3	Fpr3		0.1	0.1	0.1	0.1	0.1	0	0	0	0	0	0	0
	Free fatty acid receptors	FFA1 receptor	Ffar1		0.1	0.110905	0.1	0.1	0.1	0	0	0.75	0.25	0	1.4	1.16667
		FFA2 receptor	Ffar2		0.213003	0.1	0.1	0.1	0.1	0.25	0	0.25	0.75	0	301.2	1
		FFA3 receptor	Ffar3		0.1	0.1	0.1	0.131594	0.1	0	0	0	0	0	0	0
		FFA4 receptor	Ffar4	O3Far1	0.105887	0.101103	0.1	0.1	0.1	0	10.75	8	0.25	1.5	2669.6	0
		GPR42	Gpr42	Gpr42P	#N/A	#N/A	#N/A	#N/A	#N/A	#N/A	#N/A	#N/A	#N/A	#N/A	#N/A	#N/A
	Galanin receptors	GAL1 receptor	Galr1		0.113026	0.651914	0.1	0.11261	0.1	0	1	0.75	0	0	0	0
		GAL2 receptor	Galr2		1.12283	1.55508	0.1	0.194484	0.100729	1.75	0.75	3.75	1.25	1.75	0	1.33333
		GAL3 receptor	Galr3		0.1	0.1	0.1	0.103164	0.1	0	0	0	1.25	0	0	0
	Ghrelin receptor	ghrelin receptor	Ghsr		0.1	0.452002	0.1	0.1	0.1	0	1	4.75	0	0	0	0
	Glycoprotein hormone receptors	FSH receptor	Fshr		0.1	0.1	0.1	0.1	0.1	0	0	0	0	0	0	0
		LH receptor	Lhcgr		0.145385	0.1	0.171979	0.1	0.1	0	0	0	0.25	0	0	0
		TSH receptor	Tshr		0.79185	0.322549	0.151429	0.111997	0.1	0	0	0	0	0	0	0
	Gonadotrophin-releasing hormone receptors	GnRH1 receptor	Gnrhr		0.1	0.1	0.1	0.1	0.1	0	0	0	0	0	0	0
		GnRH2 receptor	Gnrhr2		#N/A	#N/A	#N/A	#N/A	#N/A	#N/A	#N/A	#N/A	#N/A	#N/A	#N/A	#N/A
	GPR18, GPR55 and GPR119	GPR18	Gpr18		0.1	0.1	0.588374	0.1	1.13078	5.5	267	75.25	165.75	11.5	13.6	25.1667
		GPR55	Gpr55		0.132021	0.175935	0.0790036	0.1	0.1	0.25	4.75	1	0.75	6.75	400.2	61.5
		GPR119	Gpr119		0.1	0.1	0.060167	0.1	0.1	0	0	0	0	0	0	0
	G protein-coupled estrogen receptor	GPER	Gper1	Gpr30	0.1	0.1	0.1	0.1	0.1	43.5	5.75	1.75	4.75	2.5	0	0
	Histamine receptors	H1 receptor	Hrh1		1.96436	0.620016	4.84255	2.28818	0.1	0	456.75	480.75	16.5	39.5	11.4	160.167
		H2 receptor	Hrh2		0.39817	1.01082	0.0633114	0.219691	2.37816	258.5	207	184.5	73.25	80	0	54.6667
		H3 receptor	Hrh3		4.82325	2.93336	0.146637	0.911848	1.28089	0	0	0	0	0	0	0
		H4 receptor	Hrh4		0.1	0.122636	0.1	0.1	0.1	0	0	0	0	0	0.2	0
	Hydroxycarboxylic acid receptors	HCA1 receptor	Hcar1	Gpr81	0.140134	0.1	0.1	0.1	0.30277	3.5	45.25	14.5	19	0	0	2
		HCA2 receptor	Hcar2	NIACR1	0.122919	0.1	0.1	0.138073	18.2553	177.75	1284	1905	644	898.25	4756	554.833
		HCA3 receptor	Hcar3		#N/A	#N/A	#N/A	#N/A	#N/A	#N/A	#N/A	#N/A	#N/A	#N/A	#N/A	#N/A
	Kisspeptin receptor	kisspeptin receptor	Kiss1R		1.11056	1.04384	0.0653437	0.390739	0.513541	31.25	33	48	24.75	4	5.2	44.6667
	Leukotriene receptors	BLT1 receptor	Ltb4R		#N/A	#N/A	#N/A	#N/A	#N/A	#N/A	#N/A	#N/A	#N/A	#N/A	#N/A	#N/A
		BLT2 receptor	Ltb4R2		0.144373	0.174722	0.1	0.111953	0.1	3.5	0.25	11	2.75	2.75	7	6.16667
		CysLT1 receptor	Cysltr1		0.347665	0.1	0.1	0.31237	3.0053	1491	3989	3144.5	1700.75	2305.75	120	710.667
		CysLT2 receptor	Cysltr2		0.397721	0.1	0.1	0.1	0.1	0.75	16.75	11.5	15.5	59	2.2	60.1667
		OXE receptor	Oxer1		#N/A	#N/A	#N/A	#N/A	#N/A	#N/A	#N/A	#N/A	#N/A	#N/A	#N/A	#N/A
		FPR2/ALX	Fpr2		0.168365	0.116293	0.1	0.1	0.803432	1.5	217.75	200.25	122.75	252	2503.2	1367.5
	Lysophospholipid (LPA) receptors	LPA1 receptor	Lpar1		4.88101	0.418893	0.47385	74.3744	0.2983	7.75	218	39.25	115	987	3.2	128.833
		LPA2 receptor	Lpar2		0.724786	1.09531	0.0356314	0.66377	0.528649	5.5	2	1.5	1.25	0	0	0
		LPA3 receptor	Lpar3		0.657927	0.1	0.0683369	1.78477	0.1	2	0	0	1	2	0	0.666667
		LPA4 receptor	Lpar4		1.96777	0.38508	1.18374	0.611216	0.1	1.5	6.75	8	11.75	0.5	28.4	13.1667
		LPA5 receptor	Lpar5		0.298176	0.175221	0.1	0.173036	9.16216	746	379	301.25	320	1718	175	281.833
		LPA6 receptor	Lpar6		5.00546	0.616224	3.80396	1.49009	7.63268	492.5	3395.25	3459.5	2697.5	387.25	34.6	1286.5
	Lysophospholipid (S1P) receptors	S1P1 receptor	S1Pr1		59.552	9.63401	191.526	13.9741	6.93446	1713	2422.75	5415.5	1567.5	5538.25	47.6	344.833
		S1P2 receptor	S1Pr2		1.82151	0.685883	0.632528	3.89927	8.48007	287	3168.75	3332.25	2410.5	268.25	785.4	1206.17
		S1P3 receptor	S1Pr3		6.27196	0.881498	0.0661792	0.584037	0.122179	80.75	58.5	34.25	457.75	0	0	6.16667
		S1P4 receptor	S1Pr4		0.200366	0.1	0.1	0.143211	7.77694	28.75	9	15.25	5.75	92.25	15.4	15.3333
		S1P5 receptor	S1Pr5		0.901385	0.223616	0.0564564	36.0857	0.276857	1.25	5.5	138.5	0.25	3256.75	3.4	12.8333
	Melanin-concentrating hormone receptors	MCH1 receptor	Mchr1		1.22015	2.04307	0.0334177	0.460948	0.1	0	0	3.75	0.5	0	0	0
		MCH2 receptor	Mchr2		#N/A	#N/A	#N/A	#N/A	#N/A	#N/A	#N/A	#N/A	#N/A	#N/A	#N/A	#N/A
	Melanocortin receptors	MC1 receptor	Mc1R		0.1	0.152257	0.1	0.1	0.1	5.25	5.75	5.25	1.5	3.5	1.8	1
		MC2 receptor	Mc2R		0.1	0.1	0.1	0.1	0.1	0	0	0	0	0	0	0
		MC3 receptor	Mc3R		0.1	0.104497	0.1	0.1	0.1	6.75	0	0	8.75	0	0	0
		MC4 receptor	Mc4R		0.682738	0.444238	0.0663973	1.19134	0.1	0	0	0	0	0	0	0
		MC5 receptor	Mc5R		0.847731	0.303375	0.1	2.52669	0.104944	0	0	0	0	0	0	0
	Melatonin receptors	MT1 receptor	Mtnr1A		0.104427	0.1	0.1	0.1	0.1	0	0	0	0	0	0	0
		MT2 receptor	Mtnr1B		0.1	0.1	0.1	0.1	0.1	0	0	0	0	0	0	0
	Motilin receptor	motilin receptor	Mlnr		#N/A	#N/A	#N/A	#N/A	#N/A	#N/A	#N/A	#N/A	#N/A	#N/A	#N/A	#N/A
	Neuromedin U receptors	NMU1 receptor	Nmur1		0.168346	0.1	0.1	0.1	0.1	0.25	1.5	0	0.75	0	1.2	1
		NMU2 receptor	Nmur2		0.1	0.1	0.161631	0.1	0.1	0	0	0	0	0	0	0
	Neuropeptide FF/neuropeptide AF receptors	NPFF1 receptor	Npffr1		0.13012	0.391817	0.1	0.1	0.145147	0.25	0	0	0	0	0	0
		NPFF2 receptor	Npffr2		0.1	0.1	0.1	0.1	0.1	0	0	0	0	0	0	0
	Neuropeptide S receptor	NPS receptor	Npsr1		0.1	0.112048	0.0734166	0.550645	0.1	2.5	15.25	61.75	11	0	0	0
	Neuropeptide W/neuropeptide B receptors	NPBW1 receptor	Npbwr1		0.457459	0.287656	0.1	0.321701	0.1	0	0.25	0	0	0	0	0
		NPBW2 receptor	Npbwr2		#N/A	#N/A	#N/A	#N/A	#N/A	#N/A	#N/A	#N/A	#N/A	#N/A	#N/A	#N/A
	Neuropeptide Y receptors	Y1 receptor	Npy1R		3.65316	3.19371	0.0764405	0.251366	0.113006	26.5	24.5	39.25	21	9.75	5	8.33333
		Y2 receptor	Npy2R		0.809051	1.69132	0.0643784	0.105852	0.1	0	0	0	0	0	0	0
		Y4 receptor	Npy4R	Ppyr1	0.1	0.1	0.1	0.1	0.1	0	0	0	0	0	0	0
		Y5 receptor	Npy5R		0.459508	0.182651	0.1	0.147814	0.1	0	0	0	0	0	0	0
		y6 receptor	Npy6R		0.1	0.1	0.1	0.1	0.1	0	0	0	0	0	0	0
	Neurotensin receptors	NTS1 receptor	Ntsr1		7.22397	2.12612	0.058866	0.15372	0.1	0	2.5	0	0	0	0	0
		NTS2 receptor	Ntsr2		10.2688	1.98211	182.225	13.3925	8.13174	2.25	0.5	0.25	1	0	0	0
	Opioid receptors	δ receptor	Oprd1		0.375969	1.06557	0.0554617	0.111088	0.1	0.25	2.25	0.25	0	0	0	0.166667
		κ receptor	Oprk1		0.831114	0.319049	0.0351464	0.101438	0.1	0	0	0	0	0	0	0
		μ receptor	Oprm1		0.110423	0.334704	0.1	0.1	0.1	1.5	5	0	2.5	3.5	0.6	0
		NOP receptor	Oprl1		12.7165	19.8745	0.0870559	9.30444	0.257879	0.5	0	8.75	0	8	6.6	0.5
	Opsin receptors	OPN1LW	Opn1Lw		#N/A	#N/A	#N/A	#N/A	#N/A	#N/A	#N/A	#N/A	#N/A	#N/A	#N/A	#N/A
		OPN1MW	Opn1Mw		0.1	0.1	0.1	0.1	0.1	0	0	0	0.5	0	0	0
		OPN1SW	Opn1Sw		0.129773	0.1	0.1	0.1	0.1	5.25	6.75	6.75	3.25	0.5	1.8	0.5
		Rhodopsin	Rho		0.129843	0.246237	0.0569254	0.110773	0.1	0	1.5	0	0	0	0	0
		OPN3	Opn3		2.33804	3.34579	0.105386	0.664189	0.478081	48	144	247.25	97.25	96.75	125.2	40
		OPN4	Opn4		0.1	0.1	0.0610327	0.117379	0.1	0	0	0	0	0	0	0
		OPN5	Opn5		0.101845	0.1	0.0779675	0.1	0.1	0	0	0	0	0	0	0
	Orexin receptors	OX1 receptor	Hcrtr1		1.5089	1.1146	0.1	0.502214	0.22965	0	0	0	0	0	0	0
		OX2 receptor	Hcrtr2		0.293487	0.347431	0.1	0.1	0.1	0	0	0	0	0	0	0
	Oxoglutarate receptor	oxoglutarate receptor	Oxgr1		0.1	0.1	0.1	0.1	0.1	0	0	0	0	0	0	0
	P2Y receptors	P2Y1 receptor	P2Ry1		1.46642	5.92604	0.23892	2.06814	0.1	2.5	60.5	7.5	3.5	393.25	0.2	202.167
		P2Y2 receptor	P2Ry2		0.648408	0.137397	0.118702	1.05881	9.24198	56.75	29.25	37.25	7.5	1719	1701.6	15.1667
		P2Y4 receptor	P2Ry4		0.1	0.1	0.0256299	0.1	0.1	0.25	0	0	0.25	0	0	6.33333
		P2Y6 receptor	P2Ry6		2.13869	0.120398	0.1	1.03091	128.569	5400	10424.2	12206.8	8617.5	180.75	2175	4089.17
		P2Y11 receptor	P2Ry11		#N/A	#N/A	#N/A	#N/A	#N/A	#N/A	#N/A	#N/A	#N/A	#N/A	#N/A	#N/A
		P2Y12 receptor	P2Ry12		25.9159	1.2753	0.977545	25.036	330.355	93304.2	5264.25	9613.25	3827	396.25	324.6	4411.67
		P2Y13 receptor	P2Ry13		7.55356	0.243554	0.926627	7.35297	266.539	35751.2	5400.5	10289	4917.25	64.75	2835.2	8735.67
		P2Y14 receptor	P2Ry14		1.77312	0.16133	0.971893	0.160672	0.328116	6	434.75	331	98.5	279.25	2017.6	212
	Platelet-activating factor receptor	PAF receptor	Ptafr		1.61393	0.187196	0.1	0.927096	96.3321	699.5	1448.5	1808.5	578.25	524.25	55	41.8333
	Prokineticin receptors	PKR1	Prokr1		0.239949	0.152409	0.1	0.213068	0.13895	6	32.75	21.5	1.25	16	24.4	109.167
		PKR2	Prokr2		2.31705	2.85339	0.1	0.1	0.1	0	2	0	0	1.75	0	0
	Prolactin-releasing peptide receptor	PrRP receptor	Prlhr		0.1	2.32907	0.1	0.1	0.1	0	0	0	0	0	0	0
	Prostanoid receptors	DP1 receptor	Ptgdr		0.156149	0.1	0.1	0.1	0.1	0	34	34.5	22.25	0.5	1.8	0.166667
		DP2 receptor	Ptgdr2	Gpr44	0.112828	0.1	0.1	0.1	0.1	2.25	2.75	7	0	0	1.2	0.166667
		EP1 receptor	Ptger1		8.81132	7.23272	0.1	6.22568	32.8696	563.75	710.25	893	446	1098.5	700	1110.5
		EP2 receptor	Ptger2		0.160512	0.132739	0.1	0.191846	0.1	2.25	60.25	21.25	23.25	205.25	965.4	701
		EP3 receptor	Ptger3		2.15698	0.933131	0.1	0.116411	0.892916	131.5	8.75	2	1.25	0	1.2	0
		EP4 receptor	Ptger4		0.768622	0.41823	1.40225	0.241468	5.92205	370.5	7999	5741	4149.25	3234.75	2992.6	472.833
		FP receptor	Ptgfr		0.10403	0.106873	0.1	0.1	0.1	1.5	38.25	33.25	10.75	0	0.6	0.166667
		IP receptor	Ptgir		0.1	0.13383	0.1	0.1	0.128831	3.25	82.5	28.5	21.75	1685	460.6	6.33333
		TP receptor	Tbxa2R		2.06374	0.162479	0.1	0.129464	0.333603	13.25	9	2.5	29.75	5.75	2.2	235.833
	Proteinase-activated receptors	PAR1	F2R		17.9583	9.10944	1.22036	11.1213	1.66247	52.25	38	21	92.5	3	2	964.5
		PAR2	F2Rl1		0.112844	0.1	0.1	0.101685	0.1	2.75	15	8	0	8.75	0	3
		PAR3	F2Rl2		0.1	0.1	0.0592901	0.1	0.1	0	15.25	0.5	6	12	4.6	8
		PAR4	F2Rl3		0.379437	0.376247	0.11311	0.1	0.1	2	1.5	1.25	5.5	1.5	0	2
	QRFP receptor	QRFP receptor	Qrfpr		0.167646	0.100789	0.1	0.1	0.1	0	0	0	0	0	0	0
	Relaxin family peptide receptors	RXFP1	Rxfp1		2.42907	2.26697	0.0421299	0.1	0.1	14.25	0	0	0	0	0	0
		RXFP2	Rxfp2		0.119512	0.102005	0.0697785	0.1	0.1	0	0	0	0	0	0	0
		RXFP3	Rxfp3		0.403318	0.224952	0.1	0.111386	0.1	0.5	0.25	0	41.5	0	0	0
		RXFP4	Rxfp4		0.1	0.1	0.1	0.1	0.1	0	0	0.5	0	0.25	0	0
	Somatostatin receptors	SST1 receptor	Sstr1		14.7365	9.77357	0.0862571	21.9197	0.1	0	3	0	4.75	0	0	0.666667
		SST2 receptor	Sstr2		5.61789	2.05196	0.0998568	0.218486	0.127722	0.75	0	0.5	0.5	0	0	0
		SST3 receptor	Sstr3		1.3567	0.13845	0.0117353	0.26501	0.188744	0	0	0	0	0	0	0
		SST4 receptor	Sstr4		2.3831	1.6804	0.126424	0.205943	0.1	0.5	27.25	16.5	1	1	16.4	0
		SST5 receptor	Sstr5		0.10044	0.167139	0.1	0.1	0.1	0	0	0	0	0	2.6	0
	Succinate receptor	succinate receptor	Sucnr1		0.1	0.1	0.1	0.1	0.1	0	0	0	0	0	0	0
	Tachykinin receptors	NK1 receptor	Tacr1		0.896887	5.8813	0.0559063	0.1	0.1	0.75	4	6.25	1.75	0	0.6	0.833333
		NK2 receptor	Tacr2		0.1	0.1	0.0806642	0.1	0.1	0	0	0	0	0	0	0
		NK3 receptor	Tacr3		1.25638	0.380594	0.1	0.185324	0.1	0	0	0	0	0	0	0
	Thyrotropin-releasing hormone receptors	TRH1 receptor	Trhr		0.568557	0.285103	0.068057	0.1	0.1	0	0	0	0	0	0	0
		TRH2 receptor			#N/A	#N/A	#N/A	#N/A	#N/A	#N/A	#N/A	#N/A	#N/A	#N/A	#N/A	#N/A
	Trace amine receptor	TA1 receptor	Taar1		0.1	0.1	0.1	0.1	0.1	0	0	0	0	0	0	0
	Urotensin receptor	UT receptor	Uts2R		0.1	0.249268	0.1	0.1	0.1	0	0	0	0	0	0	0
	Vasopressin and oxytocin receptors	V1A receptor	Avpr1A		0.638085	0.192219	0.1	0.1	0.1	10.25	1.75	1.5	24.25	0	0	5.66667
		V1B receptor	Avpr1B		0.1	0.1	0.1	0.1	0.1	0	0	0	0	0	0	0
		V2 receptor	Avpr2		0.1	0.101633	0.1	0.1	0.239559	12.25	1.25	0.5	3.25	9	0	1.66667
		OT receptor	Oxtr		1.06207	2.32604	0.065611	0.102187	0.1	0	17.25	0	0	0	0	0
Class B	Calcitonin receptors	CT receptor	Calcr		0.1	0.254143	0.1	0.1	0.1	0	0	1.5	0	0	0	0
		calcitonin receptor-like receptor	Calcrl		4.08937	0.458153	0.0906619	11.0158	0.287477	554.25	1620	1891.5	847.25	2823.5	1851.4	1887.17
	Corticotropin-releasing factor receptors	CRF1 receptor	Crhr1		5.35826	1.61474	0.0494709	0.61486	1.12401	0	1	2.25	0	0	0	0
		CRF2 receptor	Crhr2		0.242086	0.788317	0.1	0.1	0.1	50.25	3	0	60.25	0	0.4	0
	Glucagon receptor family	GHRH receptor	Ghrhr		0.1	0.1	0.1	0.1	0.1	0	0	0	0	0	0	0
		GIP receptor	Gipr		2.91207	1.93727	0.1	0.347467	0.1	0	0	0	0.5	0	0	0
		GLP-1 receptor	Glp1R		0.133717	0.292808	0.1	0.1	0.1	0	0	0	0	0	1.4	0.333333
		GLP-2 receptor	Glp2R		0.216245	0.33319	0.0333165	0.134345	0.1	0	0	0	0.25	0	0	0
		glucagon receptor	Gcgr		0.113765	2.31947	0.1	0.1	0.171398	0	0	0	0.75	0	0.6	11.3333
		secretin receptor	Sctr		1.98406	2.27177	0.873194	0.1	0.106394	0	2	3.5	0.75	0	0	0
	Parathyroid hormone receptors	PTH1 receptor	Pth1R		5.65626	0.883512	0.293239	2.4522	0.352927	14	32.25	28	76.5	3.75	0	39.5
		PTH2 receptor	Pth2R		0.441557	1.17892	0.1	0.1	0.1	0	0.5	0	0	0	1	0
	VIP and PACAP receptors	PAC1 receptor	Adcyap1R1		55.1524	22.8338	24.6629	40.4796	1.67289	5.5	9.25	5.75	30.75	9.5	1.6	0
		VPAC1 receptor	Vipr1		0.667043	0.452441	0.0238068	0.228232	1.07771	199	123.25	67.5	107.5	0	177.8	250.833
		VPAC2 receptor	Vipr2		1.41409	0.362266	0.230312	1.97268	0.1	1.5	9.75	0.5	0.5	4.75	0	0.166667
Class C	Calcium-sensing receptor	CaS receptor	Casr		0.309355	0.1	0.1	5.91518	0.1	0	0	0.25	0	0	0	0
	Class C Orphans	GPR156	Gpr156		0.855988	0.767334	0.753014	0.226633	0.1	0.5	5.25	3.5	0	0	63	0
		GPR158	Gpr158		3.1962	7.35013	0.759502	2.35922	0.108952	0	0	0	0	0	0	0
		GPR179	Gpr179		0.168688	0.1	0.241611	0.1	0.1	4	4.25	0.5	0.75	0	0	0
		GPRC5A	Gprc5A		0.20658	0.13779	0.1	0.178344	0.287813	3.5	6	6	1.75	174	29.6	1.66667
		GPRC5B	Gprc5B		10.8056	9.74652	14.2695	41.5164	2.19252	7.5	3.75	5.5	7	354.5	0	0.5
		GPRC5C	Gprc5C		1.07809	0.685888	0.0236179	0.149857	0.936802	99.75	1753	4066.75	210.75	17.25	977.6	2716.33
		GPRC5D	Gprc5D		0.135411	0.138114	0.0688558	0.119685	0.243358	0	0	0	0	0	0.4	0
		GPRC6 receptor	Gprc6A		0.1	0.1	0.1	0.1	0.1	0	0	0	0	0	0	0
	GABAB receptors	GABAB1	Gabbr1		107.688	106.723	35.0017	33.9063	7.5502	250.5	44.75	138.5	51.5	23.75	37.6	37.1667
		GABAB2	Gabbr2		26.8964	22.3515	12.1349	5.31269	0.397504	0.25	53.75	126	11.5	0	0	0.5
	Metabotropic glutamate receptors	mGlu1 receptor	Grm1		2.2284	3.24316	0.0430513	0.427394	0.118454	1.5	3.25	0.25	0.25	0.5	0	0
		mGlu2 receptor	Grm2		8.11669	37.2434	0.0768015	0.435018	0.557781	0.25	0	0	0	0	0	0
		mGlu3 receptor	Grm3		29.9686	5.81583	79.4327	3.83176	0.771946	27	0	0	0	0	0	0
		mGlu4 receptor	Grm4		2.84865	2.21063	0.08031	0.974464	0.194554	1	0	0	0	0	0	0
		mGlu5 receptor	Grm5		21.1284	9.39173	0.456373	5.67998	0.103738	0	0	0	0.5	0	0	0
		mGlu6 receptor	Grm6		0.1	0.1	0.0555007	0.1	0.1	0	0	0	0	0	0	0
		mGlu7 receptor	Grm7		7.82957	3.41787	0.246916	1.46033	0.140838	0	0	0	8.75	0	0	0
		mGlu8 receptor	Grm8		1.80885	1.0423	0.0689391	0.272832	0.1	9.75	2	4	8.75	0	0	0
	Taste 1 receptors	TAS1R1	Tas1R1		0.473798	0.926553	0.0581351	0.104682	0.1	2.5	0.5	5.75	0.25	0.75	0	0
		TAS1R2	Tas1R2		0.1	0.103385	0.1	0.1	0.1	0	0	0	0	0	0	0
		TAS1R3	Tas1R3		0.301609	0.423952	0.1	0.211765	0.202597	14.25	3.5	17.25	13	9.75	3.8	15.6667
Frizzled		FZD1	Fzd1		4.61522	3.23117	9.90534	4.66408	0.131904	15.5	94.75	81.5	62.75	2037.75	511.4	39.3333
		FZD2	Fzd2		4.29283	1.20083	12.7618	0.977249	0.568026	15.5	38.5	34.5	57.25	2.75	0	0
		FZD3	Fzd3		9.69535	6.6647	2.60152	5.19109	0.1	12.5	12.25	7	19.5	0.75	3.2	0
		FZD4	Fzd4		4.42324	0.895958	3.06783	1.07936	1.0362	378.25	125.75	62	114.75	432.75	523.8	205.5
		FZD5	Fzd5		0.971932	0.47485	1.12697	1.26902	2.10896	59.5	68.25	91.25	70.75	15.75	25.4	23.6667
		FZD6	Fzd6		9.87533	0.740798	0.951751	0.561185	0.220939	80.25	24	18	43.5	9.75	11.4	28.1667
		FZD7	Fzd7		2.1636	1.14914	2.2112	0.528855	12.3664	489	1111.25	1057.25	1155.5	523.25	948.4	1045
		FZD8	Fzd8		2.71384	2.34343	0.656505	3.19011	0.852993	160.75	83	674.25	268.75	170.5	355.8	118.833
		FZD9	Fzd9		7.63738	1.78595	1.49647	7.09928	0.34258	11.25	13.25	11	3.25	0.75	0	0
		FZD10	Fzd10		3.30883	1.96233	0.732069	0.556434	0.465408	3	4.25	8.75	1.5	0	0	0
		SMO	Smo		8.77758	2.39918	3.89775	2.9158	9.14416	1114	1008.75	1282.75	944.75	261.75	3	364.333
Adhesion		ADGRA1	Adgra1	Gpr123	3.34479	9.26476	3.1653	1.41809	0.169102	1	0	2.25	0	0	0.2	0
		ADGRA2	Adgra2	Gpr124	6.20313	0.9117	0.0793768	1.22086	0.60812	545	160.25	362.25	340	474.5	73.2	165.167
		ADGRA3	Adgra3	Gpr125	10.6279	5.56234	1.9482	7.93363	3.11529	38.75	71	32	72.75	6.25	3.2	157.333
		ADGRB1	Adgrb1	Bai1	38.9781	40.0654	3.77602	37.6429	3.38636	0.75	7	7.5	0.75	0	0	0
		ADGRB2	Adgrb2	Bai2	49.7958	22.9613	2.02373	37.9717	5.59545	2.25	4.75	0.5	2.5	0	0.2	0
		ADGRB3	Adgrb3	Bai3	17.2992	6.62872	15.1468	5.45879	0.15722	0	0	0	2.75	0	0	0
		CELSR1	Celsr1		1.65778	0.525938	1.70047	0.111403	0.1	5.75	1.5	0.25	6.5	2.25	0	0.5
		CELSR2	Celsr2		12.8001	19.2505	5.23541	5.76318	0.438138	16	12.5	9	24.25	18	1.8	4
		CELSR3	Celsr3		7.92866	20.6675	0.0768031	0.942787	0.220595	6.25	18.25	33.25	9	227.5	38	21.5
		ADGRD1	Adgrd1	Gpr133	0.107199	0.105785	0.0817511	0.114583	0.1	0	0	0	4.5	7.75	2.8	3.16667
		ADGRD2	Adgrd2	Gpr144	#N/A	#N/A	#N/A	#N/A	#N/A	#N/A	#N/A	#N/A	#N/A	#N/A	#N/A	#N/A
		ADGRE1	Adgre1	Emr1	7.17896	0.529029	0.0873144	3.73174	181.017	7686.5	46742.2	50139	29480.8	82419.5	8568.8	62665.3
		ADGRE2	Adgre2	Emr2	#N/A	#N/A	#N/A	#N/A	#N/A	#N/A	#N/A	#N/A	#N/A	#N/A	#N/A	#N/A
		ADGRE3	Adgre3	Emr3	#N/A	#N/A	#N/A	#N/A	#N/A	#N/A	#N/A	#N/A	#N/A	#N/A	#N/A	#N/A
		ADGRE4P	Adgre4P	Emr4P	#N/A	#N/A	#N/A	#N/A	#N/A	#N/A	#N/A	#N/A	#N/A	#N/A	#N/A	#N/A
		ADGRE5	Adgre5	Cd97	10.1668	0.713584	2.06184	1.03758	7.9587	73.75	4830.25	2227.25	938	29510.2	92.4	35446.3
		ADGRF1	Adgrf1	Gpr110	0.1	0.1	0.0568783	0.1	0.1	0	0	0	0	15.75	0	0
		ADGRF2	Adgrf2	Gpr111	0.1	0.174136	0.238934	0.107228	0.1	1	0	0	0	0	0	0
		ADGRF3	Adgrf3	Gpr113	0.1	0.1	0.1	0.1	0.1	0	2.25	1.25	0.25	0	0.8	1.5
		ADGRF4	Adgrf4	Gpr115	0.1	0.115716	0.458325	0.102841	0.1	0	0	0	0	0	0	0
		ADGRF5	Adgrf5	Gpr116	12.1097	0.52412	0.237221	0.177573	0.222333	161.75	52.25	11.5	212.5	61.75	39.2	1813.5
		ADGRG1	Adgrg1	Gpr56	76.4508	32.9018	27.282	54.9462	446.684	23317.2	47.75	685	50	0	970.2	361.333
		ADGRG2	Adgrg2	Gpr64	0.83276	4.56791	0.0551184	0.399262	0.1	0	4.75	8.25	0.5	0.25	0.2	0
		ADGRG3	Adgrg3	Gpr97	0.472057	0.150427	0.0593982	0.1	0.1	1	0.25	0	3.25	0	1.8	248.833
		ADGRG4	Adgrg4	Gpr112	#N/A	#N/A	#N/A	#N/A	#N/A	#N/A	#N/A	#N/A	#N/A	#N/A	#N/A	#N/A
		ADGRG5	Adgrg5	Gpr114	0.210599	0.1	0.1	0.120004	3.24531	0.25	41.5	8.75	5	13.25	17.2	8.66667
		ADGRG6	Adgrg6	Gpr126	0.721946	0.884425	0.0676885	0.1	0.1	17.25	185.25	101.25	5.75	1090	6.2	166.167
		ADGRG7	Adgrg7	Gpr128	0.1	0.1	0.0584087	0.1	0.1	0	0	0	0.5	6.75	0	0
		ADGRL1	Adgrl1	Lphn1	58.7685	52.8053	16.5979	19.281	5.32259	49	31.5	21	84.25	26.75	1.4	29.1667
		ADGRL2	Adgrl2	Lphn2	20.0222	10.5274	2.09697	1.03286	8.09305	679.5	210.25	740.5	208.75	4.75	1314.4	471.667
		ADGRL3	Adgrl3	Lphn3	15.2129	11.6501	10.9834	13.3432	0.192277	1.25	31.5	7.25	23.25	0	622	102.667
		ADGRL4	Adgrl4	Eltd1	17.9783	0.626343	0.185313	0.286745	0.322919	190.75	63.25	55.25	94.25	31.25	3.2	1847.83
		ADGRV1	Adgrv1	Gpr98	0.798636	0.255894	0.255617	0.437823	0.1	11.5	58.75	16.25	28	2.5	1	65.5
Other		GPR107	Gpr107		12.8103	12.0719	3.19383	15.2388	23.0127	1811.25	2497.75	2682.25	1503.5	1144.5	1439	1991.33
		GPR137	Gpr137		25.6192	19.0153	1.87106	34.8725	34.6938	472.25	386.75	565.5	309.75	418.25	470.2	704.167
		TPRA1	Tpra1		7.66572	5.08836	2.15002	3.66423	32.2787	951.75	1211.25	1763.75	908.75	713.75	764	1689
		GPR143	Gpr143		0.133291	0.1	0.1	0.103776	0.1	0	0	0	0.75	0	0	3.66667
		GPR157	Gpr157		0.399285	0.204344	0.0465283	0.442519	38.5877	806.5	561.75	1097	288	69	373.6	286
Heterotrimeric G proteins	G protein subunit alpha i	G protein subunit alpha i1	Gnai1		27.1902	21.9619	3.78557	37.3218	0.585581	29.75	41.5	29.75	40.75	0.5	1.4	9.33333
		G protein subunit alpha i2	Gnai2	Gnai2B	150.015	65.5032	19.7527	132.509	457.502	14834.2	25492.8	24946.8	19921	22665	24464.8	24241.2
		G protein subunit alpha i3	Gnai3		32.8112	25.2455	9.82292	21.3553	9.41728	2158	4512.25	4469.25	2360	12449.2	6625	3437.83
		G protein subunit alpha o1	Gnao1		166.144	183.098	236.368	92.2598	4.63143	3	13.5	9	15.25	1.5	1	4
		G protein subunit alpha transducin 1	Gnat1		0.232021	0.118721	0.0604763	0.376788	0.1	0.25	0.25	0	0.75	0	0	0
		G protein subunit alpha transducin 2	Gnat2		0.1	0.1	0.045381	0.1	0.1	3.5	23.75	14	1.25	0	0.6	3.16667
		G protein subunit alpha transducin 3	Gnat3		0.1	0.1	0.1	0.1	0.1	0	9.25	6.5	1.75	0	1	0.666667
		G protein subunit alpha z	Gnaz		11.6229	16.9805	0.75817	3.97042	0.582124	11.5	18	6.75	8.25	15.5	2	0.666667
	G protein subunit alpha q	G protein subunit alpha q	Gnaq		33.6838	42.4669	10.2489	15.5252	9.33118	931.75	1872.25	2126	1068.25	1775	1356	915.833
		G protein subunit alpha 11	Gna11	Hhc2	28.4356	25.3864	4.56058	28.4456	6.11676	441.25	557	795.25	533.25	701.25	259.4	446.833
		G protein subunit alpha 14	Gna14		0.156353	0.298729	0.1	0.1	0.102498	42.5	6.5	11.25	2.25	0.25	1.4	8.33333
		G protein subunit alpha 15	Gna15		0.926319	0.139292	0.1	0.835592	100.684	7242	2989.5	4390.25	2708.75	2784	1986	826.167
		G protein subunit alpha L	Gnal		52.4431	14.7559	1.90814	5.25718	0.680096	96	231.5	230.25	103	252	117	196.167
		GNAS complex locus	Gnas	Gnas1	476.631	494.36	97.2711	363.743	340.72	12636	15084.8	15112.5	10935.8	22752.5	13593.8	21053.3
	G protein subunit alpha 12/13	G protein subunit alpha 12	Gna12		29.8374	19.5567	10.336	107.54	104.425	6017.5	11208.5	12568.2	6614.25	1297.25	2069.6	3055.17
		G protein subunit alpha 13	Gna13		24.0897	16.235	36.511	11.5027	55.5568	3262.25	3997.5	4151.5	1931.5	2391	2351.8	2758.17
GRKs	kinase	G protein-coupled receptor kinase 1	Grk1		0.1	0.1	0.0529068	0.1	0.1	10.5	6.25	11.75	9	11.75	3.4	7.66667
		G protein-coupled receptor kinase 2	Grk2	Adrbk1	32.953	25.6748	1.51921	18.0412	108.672	4604.75	8691.75	9972	4415	6701.5	5268.8	11038.7
		G protein-coupled receptor kinase 3	Grk3	Adrbk2	14.7322	14.84	20.1609	3.08642	4.91984	353.25	1361	512	297.75	10	595.8	796
		G protein-coupled receptor kinase 4	Grk4		0.954517	1.09732	3.09045	0.661549	0.121526	61	93.25	97.25	63.75	76	32.2	54.5
		G protein-coupled receptor kinase 5	Grk5		4.60772	1.7524	0.646911	2.42003	1.0629	7.5	41	51.5	25.5	1727.75	162.4	46
		G protein-coupled receptor kinase 6	Grk6		17.9369	24.4342	1.01227	12.9135	14.8537	634.5	2439	2953.25	1100.75	11698.8	1623.2	3179.83
		G protein-coupled receptor kinase 7	Grk7		#N/A	#N/A	#N/A	#N/A	#N/A	#N/A	#N/A	#N/A	#N/A	#N/A	#N/A	#N/A
Arrestin	β-arrestin	arrestin beta 1	Arrb1		29.2888	22.0503	18.9676	8.82381	26.8455	740.75	2709.25	2797	1208.25	3448.5	259	1150.67
		arrestin beta 2	Arrb2		18.9394	26.2823	3.32347	14.4856	199.411	4274	8086	8073.25	5142.75	8830.25	2407.6	6376.33
