# Supplementary material for: GPCRomics of Homeostatic and Disease-Associated Human Microglia
Source: Front Immunol. 2021 May 14;12:674189. doi: 10.3389/fimmu.2021.674189 (PMC8160299; doi:10.3389/fimmu.2021.674189)
Supplement: Supplementary file 3 [file Table_2.xlsx]

## Sheet: Sheet1
					Gosselin et al, 2017			Svoboda et al, 2019					Van der Poel et al, 2019
Family	Subfamily	Receptor name	Gene	Previous name	Microglia	MG_24h	MG_7d	iMPs	in_vivo.10d	in_vivo.60d	in_vitro.10d	in_vitro.60d	CON_WM	MS_WM	CON_GM	MS_GM
Class A	5-Hydroxytryptamine receptors	5-HT1A receptor	HTR1A		0.0115833	0	0	0	0	0	0	0	#N/A	#N/A	#N/A	#N/A
		5-HT1B receptor	HTR1B		0.000583333	0	0	1.16667	0	0.166667	0	0	#N/A	#N/A	#N/A	#N/A
		5-HT1D receptor	HTR1D		0.00675	0	0.0163333	0	0	0	0.166667	0	#N/A	#N/A	#N/A	#N/A
		5-ht1e receptor	HTR1E		0	0	0	0	0	0	0.166667	0.166667	#N/A	#N/A	#N/A	#N/A
		5-HT1F receptor	HTR1F		0.00229167	0	0	0.166667	0.166667	0	0	0.5	#N/A	#N/A	#N/A	#N/A
		5-HT2A receptor	HTR2A		0.01175	0	0	0.5	0	0.333333	0.333333	0.5	#N/A	#N/A	#N/A	#N/A
		5-HT2B receptor	HTR2B		5.08904	4.036	51.6907	6.83333	3.5	40.1667	727.833	170.833	#N/A	#N/A	#N/A	#N/A
		5-HT2C receptor	HTR2C		0.0714583	0	0	0	0.166667	0	0.166667	0.333333	#N/A	#N/A	#N/A	#N/A
		5-HT4 receptor	HTR4		0.132458	0	0	0	0.166667	0.833333	0.333333	0	#N/A	#N/A	#N/A	#N/A
		5-HT5A receptor	HTR5A		0.00433333	0.01	0	0	0.166667	0.166667	0	0	#N/A	#N/A	#N/A	#N/A
		5-ht5b receptor	HTR5BP	GPR134	#N/A	#N/A	#N/A	15.8333	6	11.8333	13.5	10.1667	#N/A	#N/A	#N/A	#N/A
		5-HT6 receptor	HTR6		0.116542	0.079	0.00333333	0.166667	0.166667	0	0	3.16667	#N/A	#N/A	#N/A	#N/A
		5-HT7 receptor	HTR7		1.50121	3.195	9.46233	154.667	19.6667	22.5	182.167	127.5	123.808	193.682	61.3257	50.4471
	Acetylcholine receptors (muscarinic)	M1 receptor	CHRM1		0.0240417	0.016	0	0	0.333333	0	0	0	#N/A	#N/A	#N/A	#N/A
		M2 receptor	CHRM2		0.004125	0	0	0	0	0.166667	0	0	#N/A	#N/A	#N/A	#N/A
		M3 receptor	CHRM3		0.032	0.01	0.004	13	1.33333	0.333333	1.5	0.666667	#N/A	#N/A	#N/A	#N/A
		M4 receptor	CHRM4		0.173333	0.073	0.03	0.166667	0.333333	0.833333	2.5	1.83333	#N/A	#N/A	#N/A	#N/A
		M5 receptor	CHRM5		0.29375	0.131	0.250667	0.166667	0.5	0.666667	0.666667	0.5	#N/A	#N/A	#N/A	#N/A
	Adenosine receptors	A1 receptor	ADORA1		1.48637	0.481	3.74467	205.5	160.333	267.833	255.167	457	#N/A	#N/A	#N/A	#N/A
		A2A receptor	ADORA2A		1.96967	98.986	15.9627	123.167	45.8333	15.5	23.6667	95.8333	224.34	205.822	84.3221	161.004
		A2B receptor	ADORA2B		0.754417	0.612	1.47733	425	61.1667	47.5	76	169.167	#N/A	#N/A	#N/A	#N/A
		A3 receptor	ADORA3		162.456	11.203	45.551	22265.3	4863.67	23997.7	30578	20432.5	4359.02	3639.75	4779.56	4123.83
	Adrenoceptors	α1A-adrenoceptor	ADRA1A		0.00358333	0	0	0.166667	0.333333	0	0.333333	0	#N/A	#N/A	#N/A	#N/A
		α1B-adrenoceptor	ADRA1B		0.60725	0.039	0	0.166667	0	7.5	0	0.166667	#N/A	#N/A	#N/A	#N/A
		α1D-adrenoceptor	ADRA1D		0.0617917	0.183	0.0173333	0.333333	1.66667	0.333333	0	0	#N/A	#N/A	#N/A	#N/A
		α2A-adrenoceptor	ADRA2A		0.01425	0.011	0	0	0	0.333333	0	0	#N/A	#N/A	#N/A	#N/A
		α2B-adrenoceptor	ADRA2B		0.26425	0.105	0.007	0.166667	0.666667	0	14.6667	169	620.963	608.988	64.7043	68.1611
		α2C-adrenoceptor	ADRA2C		3.86704	0.023	0	4.16667	0.333333	0	0.333333	0	151.386	52.6836	58.3282	8.20361
		β1-adrenoceptor	ADRB1		5.195	0.015	0.227	81.1667	39.6667	444.5	0.666667	0.833333	306.479	154.947	235.134	248.239
		β2-adrenoceptor	ADRB2		85.5897	1.607	1.611	2273.5	1381.17	8627.67	1495.33	673	5246.17	4812.97	2837.24	2974.84
		β3-adrenoceptor	ADRB3		0.00616667	0.017	0	480.833	59	22.5	5.33333	0	#N/A	#N/A	#N/A	#N/A
	Angiotensin receptors	AT1 receptor	AGTR1		0	0.02	0	0	0.5	0	2	0	#N/A	#N/A	#N/A	#N/A
		AT2 receptor	AGTR2		0	0	0	0	0	0	0	0	#N/A	#N/A	#N/A	#N/A
	Apelin receptor	apelin receptor	APLNR		0.0284167	0.011	0	0	0	1.16667	0.5	0	#N/A	#N/A	#N/A	#N/A
	Bile acid receptor	GPBA receptor	GPBAR1		2.46933	0.321	1.98633	2276.17	1025.67	883.667	122.833	530.5	#N/A	#N/A	#N/A	#N/A
	Bombesin receptors	BB1 receptor	NMBR		0.010125	0	0	0	0.166667	0	0	0.666667	#N/A	#N/A	#N/A	#N/A
		BB2 receptor	GRPR		0.0914167	0.364	0.345333	7.83333	6.66667	6.83333	13.1667	14.1667	#N/A	#N/A	#N/A	#N/A
		BB3 receptor	BRS3		0.0185833	0	0	0	0.166667	2.5	0	0	#N/A	#N/A	#N/A	#N/A
	Bradykinin receptors	B1 receptor	BDKRB1		0.00975	0	0	0.166667	0.333333	0.166667	0	0	#N/A	#N/A	#N/A	#N/A
		B2 receptor	BDKRB2		0	0	0	0.666667	0	0	0	0.166667	#N/A	#N/A	#N/A	#N/A
	Cannabinoid receptors	CB1 receptor	CNR1		0.00958333	0.008	0	1	0.5	0	0.166667	0	#N/A	#N/A	#N/A	#N/A
		CB2 receptor	CNR2		0.01875	0.15	0.0143333	216.667	29.1667	4.16667	55.8333	20	#N/A	#N/A	#N/A	#N/A
	Chemerin receptors	chemerin receptor 1	CMKLR1		36.226	48.391	41.6667	11356.2	3024.83	7725.83	15029.5	2909.5	1898.37	1634.87	2301.67	2640.63
		chemerin receptor 2	GPR1		0.00695833	0	0.008	0	0	0.5	0	0	#N/A	#N/A	#N/A	#N/A
	Chemokine receptors	CCR1	CCR1		124.744	92.42	187.748	11745.7	4951.5	14664.5	14118.2	7545.83	2839.9	2712.1	5234.02	3876.74
		CCR2	CCR2		1.67471	0.033	0.297	1026	522.5	44.8333	4.33333	4.83333	46.18	66.1957	58.6504	228.341
		CCR3	CCR3		0.404583	0.103	0.059	233.167	50	8.83333	96.3333	14.8333	#N/A	#N/A	#N/A	#N/A
		CCR4	CCR4		0.0109167	0.054	0	2.16667	0.833333	0.5	0.5	0	#N/A	#N/A	#N/A	#N/A
		CCR5	CCR5		11.3564	32.151	38.8087	334.667	334.667	424.167	824.667	535	1181.29	1325.18	996.41	922.067
		CCR6	CCR6		0.11725	0.069	0.00366667	405.333	933.167	929.167	10.3333	345.167	#N/A	#N/A	#N/A	#N/A
		CCR7	CCR7		0.156667	52.782	0.0953333	11.1667	29.1667	22.6667	17.8333	63.8333	253.425	243.31	9.29649	28.7049
		CCR8	CCR8		0.0424167	0	0.00766667	2	0.166667	0.166667	0	0	#N/A	#N/A	#N/A	#N/A
		CCR9	CCR9		0.123667	0	0.0206667	3.5	3.66667	11	5.5	3.16667	#N/A	#N/A	#N/A	#N/A
		CCR10	CCR10		0.564	0.678	0	9	4.66667	54.6667	11.1667	9.66667	#N/A	#N/A	#N/A	#N/A
		CXCR1	CXCR1		1.26967	0.321	0.00466667	194.667	12.3333	0.166667	0.166667	4	34.9704	13.1195	366.428	125.044
		CXCR2	CXCR2		2.98483	0.467	0.166	763	236.667	476.667	135	272.833	47.5053	99.9356	352.405	178.332
		CXCR3	CXCR3		0.142208	0.355	0.0336667	8.66667	29.1667	4.5	4	74.6667	#N/A	#N/A	#N/A	#N/A
		CXCR4	CXCR4		111.367	21.371	7.63167	2141.33	90.1667	293	8541.5	1841.33	15831.5	17983.9	1448.64	5984.24
		CXCR5	CXCR5		0.397167	1.13	0.0713333	35.8333	27.5	139.5	52	78	#N/A	#N/A	#N/A	#N/A
		CXCR6	CXCR6		0.28975	0.091	0.0906667	1.5	1.16667	7.66667	1	0.5	#N/A	#N/A	#N/A	#N/A
		CX3CR1	CX3CR1		920.081	4.479	1.77333	5008.33	74358.3	346492	145.5	2242.5	9175.4	12011.5	19974.2	22293.5
		XCR1	XCR1		0	0.071	0.011	4.5	4	0	0	0	#N/A	#N/A	#N/A	#N/A
		ACKR1	ACKR1	DARC	0.00229167	0	0	0	0.5	0.666667	0.333333	0	815.629	180.825	87.9331	86.7667
		ACKR2	ACKR2	CCBP2	13.7476	0.06	0.0666667	20.6667	19	242.667	2.66667	3.5	55.1006	61.0175	138.174	193.076
		ACKR3	ACKR3	CXCR7	0.631292	0.401	0.0973333	36.8333	0.333333	0	0.333333	6.83333	354.325	336.767	60.5769	175.016
		ACKR4	ACKR4	CCRL1	0.360917	0.159	0.0263333	6.16667	3.83333	12.1667	3.5	3.33333	#N/A	#N/A	#N/A	#N/A
		CCRL2	CCRL2		11.9385	43.945	14.3933	1155	155.5	560.833	2956.67	3863.5	491.697	686.873	194.117	238.455
	Cholecystokinin receptors	CCK1 receptor	CCKAR		0	0	0	0	0.333333	0	0	0	#N/A	#N/A	#N/A	#N/A
		CCK2 receptor	CCKBR		0.00620833	0.023	0	2	0.833333	1.66667	0	0	#N/A	#N/A	#N/A	#N/A
	Class A Orphans	GPR3	GPR3		1.04321	0.21	0.398667	19	44.8333	5	0.166667	7.5	106.18	78.3392	10.8568	26.9806
		BB3 receptor	BRS3		0.0185833	0	0	0	0.166667	2.5	0	0	#N/A	#N/A	#N/A	#N/A
		GPR4	GPR4		0.0095	0.116	0.0373333	225	59.5	10	3	0.166667	254.058	217.227	198.684	41.1492
		GPR42	GPR42	GPR42P	#N/A	#N/A	#N/A	0.166667	0	2.66667	0.166667	0	#N/A	#N/A	#N/A	#N/A
		GPR6	GPR6		0.00583333	0	0	0	0	0	0	0	#N/A	#N/A	#N/A	#N/A
		GPR12	GPR12		0.0112083	0	0.00466667	1.66667	0	0	0	0	#N/A	#N/A	#N/A	#N/A
		GPR15	GPR15		0.00308333	0.112	0.0293333	0	0.333333	0.166667	0.166667	0.833333	#N/A	#N/A	#N/A	#N/A
		GPR17	GPR17		0.0128333	0.077	0.0116667	0.333333	0	1	0	0.166667	#N/A	#N/A	#N/A	#N/A
		GPR18	GPR18		1.0735	0.453	0.854	31.6667	35.5	50.6667	14.8333	203.333	103.033	105.756	28.2893	66.6309
		GPR19	GPR19		0.128125	0.025	0.0266667	16.3333	15.8333	8.16667	2.83333	4.16667	#N/A	#N/A	#N/A	#N/A
		GPR20	GPR20		0	0	0	128.667	1.16667	0.833333	0	0	#N/A	#N/A	#N/A	#N/A
		GPR21	GPR21		0.384667	0.111	0.0526667	0	0	0.333333	0	0	#N/A	#N/A	#N/A	#N/A
		GPR22	GPR22		0.201917	0.03	0.033	8.5	5.66667	24.8333	6.5	5.83333	#N/A	#N/A	#N/A	#N/A
		GPR25	GPR25		0.015875	0	0	0	0	0.166667	0	0.166667	#N/A	#N/A	#N/A	#N/A
		GPR26	GPR26		0.00425	0	0	0	0.166667	0.166667	0.333333	0	#N/A	#N/A	#N/A	#N/A
		GPR27	GPR27		0.144833	0.017	0	15.6667	0	0	0	0.166667	#N/A	#N/A	#N/A	#N/A
		GPR31	GPR31		0.569458	0	0.012	0	2.33333	11.5	1.83333	24.6667	#N/A	#N/A	#N/A	#N/A
		GPR32	GPR32		0.00766667	0.035	0	0	0	0	0	0	#N/A	#N/A	#N/A	#N/A
		GPR33	GPR33		0.02475	0	0.0106667	0	2.16667	1.33333	1.16667	34.8333	#N/A	#N/A	#N/A	#N/A
		GPR34	GPR34		541.63	25.743	56.616	44970.3	32382.5	106441	47659.8	37619.3	5317.92	5088.63	6863	6562.77
		GPR35	GPR35		3.19679	34.642	9.75767	2363.33	418.333	211.5	1394.67	855.167	117.629	91.8958	103.678	102.11
		GPR37	GPR37		0.627208	0.046	0.123333	1.16667	0	0	0.333333	0.166667	124.526	177.783	37.1773	46.3304
		GPR37L1	GPR37L1		0.215	0.036	0	94.3333	26.1667	58.6667	110.5	87	#N/A	#N/A	#N/A	#N/A
		GPR39	GPR39		0.221917	0.11	0.644333	2.16667	2.83333	41.1667	42.8333	283.333	#N/A	#N/A	#N/A	#N/A
		GPR45	GPR45		0.899583	0.463	0.154333	1	0.833333	5.66667	1.16667	0	#N/A	#N/A	#N/A	#N/A
		GPR50	GPR50		0.002125	0	0	0	0	0.166667	0	0	#N/A	#N/A	#N/A	#N/A
		GPR52	GPR52		0.299583	0.09	0.0566667	0	0	0	0	0	#N/A	#N/A	#N/A	#N/A
		GPR55	GPR55		0.402042	0.081	0	1.83333	0.166667	18	0	1.16667	#N/A	#N/A	#N/A	#N/A
		GPR61	GPR61		0.019375	0.031	0	5.5	3.66667	7.66667	2	2.83333	#N/A	#N/A	#N/A	#N/A
		GPR62	GPR62		0.0424583	0.061	0	0.833333	0.333333	0.5	0.333333	0.333333	#N/A	#N/A	#N/A	#N/A
		GPR63	GPR63		0.036125	0.03	0.139333	24.1667	2.83333	15.3333	5.83333	3.33333	#N/A	#N/A	#N/A	#N/A
		GPR65	GPR65		11.2929	16.955	14.5103	4012.83	1641.17	2033.17	5019.33	4923.67	1178.24	1209.88	1501.94	1338.88
		GPR68	GPR68		0.402083	62.636	4.082	129.167	153.833	23.3333	141.167	1027.67	#N/A	#N/A	#N/A	#N/A
		GPR75	GPR75		6.8205	3.329	0.851	1.5	1.16667	5.16667	1	1.5	135.277	139.688	76.7235	92.3013
		GPR78	GPR78		0.0110417	0	0	10.1667	1.33333	3.5	1.5	0.833333	#N/A	#N/A	#N/A	#N/A
		GPR79	GPR79		#N/A	#N/A	#N/A	0.5	0.166667	0.833333	0.166667	1	#N/A	#N/A	#N/A	#N/A
		GPR82	GPR82		3.20442	2.516	0.855333	1238.83	2300.5	42.6667	232.667	1423.67	107.033	122.429	48.664	149.565
		GPR83	GPR83		0.171292	0.043	0.011	1.33333	0.166667	1.66667	0.333333	0.333333	#N/A	#N/A	#N/A	#N/A
		GPR84	GPR84		16.132	118.746	98.5947	2207.67	1574.33	3408	1110	6797.67	1417.78	900.766	1110.26	491.905
		GPR85	GPR85		3.2935	1.117	2.12067	312.5	72	203	440.667	233.667	265.537	278.164	227.776	224.879
		GPR87	GPR87		0.0612917	0	0	1	1.16667	0.333333	0	0	#N/A	#N/A	#N/A	#N/A
		GPR88	GPR88		0.0118333	0	0	0.833333	1.16667	0	0.166667	1	#N/A	#N/A	#N/A	#N/A
		GPR101	GPR101		0	0	0	0	0	0	0	0	#N/A	#N/A	#N/A	#N/A
		GPR119	GPR119		0.012875	0.037	0	0	0	0	0	0	#N/A	#N/A	#N/A	#N/A
		GPR132	GPR132		30.1122	34.201	9.295	1042	495.5	1434.83	449.5	331.833	1259.6	1058.93	710.006	660.456
		GPR135	GPR135		1.34508	0.902	0.154333	8	7.33333	26.8333	9.66667	6.16667	#N/A	#N/A	#N/A	#N/A
		GPR139	GPR139		0.00291667	0	0	0	0.166667	0	0	0	#N/A	#N/A	#N/A	#N/A
		GPR141	GPR141		1.50771	0.256	0.065	247.5	44.1667	11	538.167	541.333	#N/A	#N/A	#N/A	#N/A
		GPR142	GPR142		0.0191667	0.192	0	0.333333	0.5	0.166667	0.166667	0.833333	#N/A	#N/A	#N/A	#N/A
		GPR146	GPR146		0.488583	0.357	0.931333	49.5	9.16667	12.1667	122.167	51	221.097	140.68	32.1641	107.517
		GPR148	GPR148		0.002125	0	0	0.333333	0.333333	0	0	0	#N/A	#N/A	#N/A	#N/A
		GPR149	GPR149		0.001	0	0	0	0	0	0	0	#N/A	#N/A	#N/A	#N/A
		GPR150	GPR150		0.099625	0.068	0.0756667	46.1667	3.16667	1.33333	64.8333	12.5	#N/A	#N/A	#N/A	#N/A
		GPR151	GPR151		0.02025	0	0	0.5	0.166667	2.33333	0	1	#N/A	#N/A	#N/A	#N/A
		GPR152	GPR152		0.8825	0.652	0.678333	1.83333	7.16667	52.6667	0.833333	8.33333	#N/A	#N/A	#N/A	#N/A
		GPR153	GPR153		0.362667	0.641	0.0946667	1.83333	1	4	1.16667	61.5	#N/A	#N/A	#N/A	#N/A
		GPR155	GPR155		10.6422	0.582	1.56067	288.167	80.8333	227.167	647	459.167	862.544	970.099	901.596	883.906
		GPR160	GPR160		10.4605	1.236	3.98767	1623.67	935.333	613.333	656.167	292	395.937	348.371	487.086	491.588
		GPR161	GPR161		2.17583	3.038	2.66433	8	11.1667	164.167	24.8333	42.8333	318.546	306.419	194.463	228.719
		GPR162	GPR162		12.9251	8.08	15.346	181	62.8333	85.6667	99.8333	34	519.151	473.327	401.288	582.633
		GPR171	GPR171		0.05725	0.074	0	3.83333	3.5	0	0	0.166667	#N/A	#N/A	#N/A	#N/A
		GPR173	GPR173		0.213917	0.042	0.058	0	0	0.166667	0.166667	0	#N/A	#N/A	#N/A	#N/A
		GPR174	GPR174		0.026	0.071	0	7.16667	0.666667	0	0.166667	0	#N/A	#N/A	#N/A	#N/A
		GPR176	GPR176		0.0730417	0.337	0.186667	8.66667	1	1.33333	16.5	41	#N/A	#N/A	#N/A	#N/A
		GPR182	GPR182		0.326667	0.057	0	0.333333	0	0.5	0.166667	0	#N/A	#N/A	#N/A	#N/A
		GPR183	GPR183		139.286	43.633	84.2023	3199	5383.33	19006	1018.17	1840.5	14882.5	13520.9	2913.24	4397.41
		LGR4	LGR4		4.84046	0.267	1.50567	114	42.6667	182.5	96.8333	118.667	227.019	236.505	168.177	260.386
		LGR5	LGR5		0.010875	0.029	0	0.333333	0.166667	0.5	0	0	#N/A	#N/A	#N/A	#N/A
		LGR6	LGR6		0.007875	0	0	0.166667	0.166667	0	0	0.166667	#N/A	#N/A	#N/A	#N/A
		MAS1	MAS1		0	0.039	0	0	0	0	1.33333	3.33333	#N/A	#N/A	#N/A	#N/A
		MAS1L	MAS1L		0	0	0	0.333333	0.833333	0.166667	0.166667	0.166667	#N/A	#N/A	#N/A	#N/A
		MRGPRD	MRGPRD		0.018875	0.046	0	0	0	0	0	0	#N/A	#N/A	#N/A	#N/A
		MRGPRE	MRGPRE		0.0117917	0	0	0	0.166667	0	0	0.333333	#N/A	#N/A	#N/A	#N/A
		MRGPRF	MRGPRF		0	0	0	1.66667	0.666667	0	0.166667	3.16667	#N/A	#N/A	#N/A	#N/A
		MRGPRG	MRGPRG		0	0	0	0	0	0	0.166667	0	#N/A	#N/A	#N/A	#N/A
		MRGPRX1	MRGPRX1		0	0	0	0	0	0	0	0.333333	#N/A	#N/A	#N/A	#N/A
		MRGPRX2	MRGPRX2		0	0	0	0.166667	0	0	0.166667	0	#N/A	#N/A	#N/A	#N/A
		MRGPRX3	MRGPRX3		0.0095	0	0	0	0	0.333333	0.166667	0.333333	#N/A	#N/A	#N/A	#N/A
		MRGPRX4	MRGPRX4		0.00679167	0	0	0	0	0	0.166667	0	#N/A	#N/A	#N/A	#N/A
		P2RY8	P2RY8		0	0	0	5.16667	0.333333	0.166667	2	1.83333	198.903	308.293	127.2	156.56
		P2RY10	P2RY10		0.05675	0.563	0.008	17.8333	0.666667	1	0	67.3333	#N/A	#N/A	#N/A	#N/A
		TAAR2	TAAR2		0	0	0	0	0	0	0	0	#N/A	#N/A	#N/A	#N/A
		TAAR3	TAAR3P	GPR57	#N/A	#N/A	#N/A	0	0	0	0	0	#N/A	#N/A	#N/A	#N/A
		TAAR4P	TAAR4P		#N/A	#N/A	#N/A	0	0	0	0	0	#N/A	#N/A	#N/A	#N/A
		TAAR5	TAAR5		0.07425	0.077	0.188	0	0	0	0	0	#N/A	#N/A	#N/A	#N/A
		TAAR6	TAAR6		0	0	0	0	0	0	0	0	#N/A	#N/A	#N/A	#N/A
		TAAR8	TAAR8		0.001875	0	0	0	0.166667	0.166667	0	0	#N/A	#N/A	#N/A	#N/A
		TAAR9	TAAR9		0	0	0	0	0	0	0	0	#N/A	#N/A	#N/A	#N/A
	Complement peptide receptors	C3a receptor	C3AR1		222.049	86.296	241.8	15484	9734.33	18585.2	24888.3	25133.7	6652.53	5579.96	6516.76	6158.32
		C5a1 receptor	C5AR1		108.364	346.051	359.607	3273.33	483	1840	5130.5	7334.67	7527.16	8140.52	2088.95	2426.76
		C5a2 receptor	C5AR2	GPR77	23.1515	8.411	45.7853	205	67.6667	228.667	233.167	134.833	203.224	140.009	210.159	339.662
	Dopamine receptors	D1 receptor	DRD1	DRD1A	0	0	0	0	0	0	0	0	#N/A	#N/A	#N/A	#N/A
		D2 receptor	DRD2		0.00658333	0	0.00533333	0	0.333333	0	0.833333	1.5	#N/A	#N/A	#N/A	#N/A
		D3 receptor	DRD3		0.00741667	0	0	0	0	0	0	0	#N/A	#N/A	#N/A	#N/A
		D4 receptor	DRD4		3.68479	0.555	0.0543333	1.33333	0.333333	0.833333	0	0	#N/A	#N/A	#N/A	#N/A
		D5 receptor	DRD5		0.04825	0	0	0	0.333333	0.166667	0	0.833333	#N/A	#N/A	#N/A	#N/A
	Endothelin receptors	ETA receptor	EDNRA		0.00716667	0	0.00333333	0.333333	0	0	0.5	59.1667	77.1214	99.3807	22.1043	268.547
		ETB receptor	EDNRB		3.13821	1.071	2.413	1467.5	79.1667	861.833	2311	268	255.889	213.336	283.424	247.709
	Formylpeptide receptors	FPR1	FPR1		394.101	65.121	323.33	8478	2127	27247.7	7967.17	2324.67	3729.93	2117.22	8203.91	2937.21
		FPR2/ALX	FPR2		5.30158	7.028	17.9747	2312	95.8333	91.8333	360.167	434	66.3262	45.5524	661.994	183.788
		FPR3	FPR3		12.4152	99.452	57.675	881.667	325.833	174	8964.5	6727.17	332.282	862.897	447.144	482.64
	Free fatty acid receptors	FFA1 receptor	FFAR1		0.0309583	0.048	0	0.166667	0	0	0.666667	0	#N/A	#N/A	#N/A	#N/A
		FFA2 receptor	FFAR2		1.90096	14.666	1.611	32.8333	186.667	184.5	16.3333	53.8333	103.852	95.7269	314.937	157.181
		FFA3 receptor	FFAR3		0.647917	0.398	0.028	1	0	8.83333	0.333333	0	226.668	196.737	76.7769	139.481
		FFA4 receptor	FFAR4	O3FAR1	9.31279	0.074	0.388333	80.1667	201.667	1427.83	591.333	1524.33	184.674	251.02	381.585	399.116
		GPR42	GPR42	GPR42P	#N/A	#N/A	#N/A	0.166667	0	2.66667	0.166667	0	#N/A	#N/A	#N/A	#N/A
	Galanin receptors	GAL1 receptor	GALR1		0.00795833	0	0.00833333	0.5	0	0.5	0	0	#N/A	#N/A	#N/A	#N/A
		GAL2 receptor	GALR2		0.343917	0.327	0.189333	7	3.66667	1.16667	1	1.5	#N/A	#N/A	#N/A	#N/A
		GAL3 receptor	GALR3		0.10425	0	0	0	0.333333	0.333333	0	0	#N/A	#N/A	#N/A	#N/A
	Ghrelin receptor	ghrelin receptor	GHSR		0.0206667	0	0.00566667	0	0	0	0.166667	0	#N/A	#N/A	#N/A	#N/A
	Glycoprotein hormone receptors	FSH receptor	FSHR		0.00108333	0	0	0	0	0	0	0.333333	#N/A	#N/A	#N/A	#N/A
		LH receptor	LHCGR		0.01725	0	0	18.8333	7.33333	1	17.8333	0.833333	#N/A	#N/A	#N/A	#N/A
		TSH receptor	TSHR		0.792583	0.036	0	3	4.16667	36.3333	3.33333	4	#N/A	#N/A	#N/A	#N/A
	Gonadotrophin-releasing hormone receptors	GnRH1 receptor	GNRHR		0.209833	0.061	0.105	2.33333	0	1.16667	0.333333	1.66667	#N/A	#N/A	#N/A	#N/A
		GnRH2 receptor	GNRHR2		2.27229	2.92	1.549	102.667	40.8333	92.5	71.3333	58.1667	#N/A	#N/A	#N/A	#N/A
	GPR18, GPR55 and GPR119	GPR18	GPR18		1.0735	0.453	0.854	31.6667	35.5	50.6667	14.8333	203.333	103.033	105.756	28.2893	66.6309
		GPR55	GPR55		0.402042	0.081	0	1.83333	0.166667	18	0	1.16667	#N/A	#N/A	#N/A	#N/A
		GPR119	GPR119		0.012875	0.037	0	0	0	0	0	0	#N/A	#N/A	#N/A	#N/A
	G protein-coupled estrogen receptor	GPER	GPER1	GPR33	1.16575	0.184	0.147333	2.83333	0.833333	5	15.3333	70.6667	117.446	228.968	164.957	164.115
	Histamine receptors	H1 receptor	HRH1		2.94175	5.512	1.37267	2637.17	1180	2671.33	1000	142	178.521	166.863	103.537	148.618
		H2 receptor	HRH2		9.28942	0.73	8.71733	969.833	360.833	1069	1356.83	608.333	197.444	89.6619	312.291	89.2353
		H3 receptor	HRH3		0.034625	0.033	0	0	0.333333	0	0	0	#N/A	#N/A	#N/A	#N/A
		H4 receptor	HRH4		0.066625	0.012	0.0253333	310	14.3333	0.333333	1.66667	2.33333	#N/A	#N/A	#N/A	#N/A
	Hydroxycarboxylic acid receptors	HCA1 receptor	HCAR1	GPR81	0.0291667	0	0.009	0.833333	2.33333	8.66667	0.166667	0.166667	#N/A	#N/A	#N/A	#N/A
		HCA2 receptor	HCAR2	NIACR1	1.14567	1.976	0.439	8	88.8333	975.167	0.833333	52.6667	1197.55	1229.9	359.579	763.507
		HCA3 receptor	HCAR3		0.252875	0.954	0.279667	7.83333	2.83333	8.66667	1.5	72.3333	707.412	955.957	268.534	991.81
	Kisspeptin receptor	kisspeptin receptor	KISS1R		0.0615417	0	0	0	0.166667	0.666667	0.166667	0	#N/A	#N/A	#N/A	#N/A
	Leukotriene receptors	BLT1 receptor	LTB4R		10.3297	36.315	11.4967	2192.17	70.8333	87.5	70.3333	147.833	397.444	242.752	679.473	534.57
		BLT2 receptor	LTB4R2		9.6495	10.598	2.98233	7.16667	4.16667	11.3333	5	7.83333	#N/A	#N/A	#N/A	#N/A
		CysLT1 receptor	CYSLTR1		13.7888	0.214	0.267	2964.5	2405.17	4034.17	828.167	789.333	285.484	245.33	411.937	394.244
		CysLT2 receptor	CYSLTR2		0.16125	0.141	0.0333333	30	14.5	0	0.333333	13	#N/A	#N/A	#N/A	#N/A
		OXE receptor	OXER1		13.8672	0.478	0.353333	329.5	53.1667	179.667	81.5	47.3333	223.245	223.406	328.581	329.213
		FPR2/ALX	FPR2		5.30158	7.028	17.9747	2312	95.8333	91.8333	360.167	434	66.3262	45.5524	661.994	183.788
	Lysophospholipid (LPA) receptors	LPA1 receptor	LPAR1		19.1019	39.783	20.112	393.5	248.333	2643.67	694.5	995	357.195	501.033	192.217	546.178
		LPA2 receptor	LPAR2		65.4302	25.045	3.48433	75	63.3333	243.667	39.8333	42.3333	842.373	669.122	1712.27	1714.88
		LPA3 receptor	LPAR3		0.015375	0.052	0	12.1667	5.16667	1.33333	1.83333	4.33333	#N/A	#N/A	#N/A	#N/A
		LPA4 receptor	LPAR4		0.05175	0.017	0.00433333	17.6667	2.33333	0.833333	1	0.333333	#N/A	#N/A	#N/A	#N/A
		LPA5 receptor	LPAR5		201.59	20.667	41.651	5095.5	5310.67	21826.2	4454	3399.83	2662.47	2591.35	4429.5	3797.68
		LPA6 receptor	LPAR6		232.278	38.146	66.2197	11368	9221.83	19940	3598.5	3275.83	9451.27	8747.93	15106.1	18230.7
	Lysophospholipid (S1P) receptors	S1P1 receptor	S1PR1		0.918417	1.417	0.179333	510	21.6667	8.66667	1459.33	16	490.113	488.834	283.176	271.511
		S1P2 receptor	S1PR2		2.97887	8.745	5.299	399.167	312.333	652	539.667	830	95.4978	144.988	146.249	82.2348
		S1P3 receptor	S1PR3		0.101125	1.475	0.320333	16.5	5.66667	0.666667	5.33333	0.833333	124.656	95.2929	73.1444	188.59
		S1P4 receptor	S1PR4		1.54383	0.723	0.0436667	170.333	23.1667	2.5	0.666667	0.5	40.5828	45.0225	125.141	31.4022
		S1P5 receptor	S1PR5		0.0300417	0.038	0	0	0.333333	0.5	0	0	#N/A	#N/A	#N/A	#N/A
	Melanin-concentrating hormone receptors	MCH1 receptor	MCHR1		0.0764583	0.018	0	0.333333	0.166667	0	0.666667	0.333333	#N/A	#N/A	#N/A	#N/A
		MCH2 receptor	MCHR2		0.0109583	0	0	0	0	0	0	0	#N/A	#N/A	#N/A	#N/A
	Melanocortin receptors	MC1 receptor	MC1R		2.31458	1.087	0.882	96.6667	35.3333	18	107.167	84.3333	#N/A	#N/A	#N/A	#N/A
		MC2 receptor	MC2R		0	0	0	0.166667	0	0	0	0	#N/A	#N/A	#N/A	#N/A
		MC3 receptor	MC3R		0	0	0	0	0	0	0	0	#N/A	#N/A	#N/A	#N/A
		MC4 receptor	MC4R		0.001875	0	0	0	0	0	0	0	#N/A	#N/A	#N/A	#N/A
		MC5 receptor	MC5R		0.0311667	0	0	0	0	0	0	0	#N/A	#N/A	#N/A	#N/A
	Melatonin receptors	MT1 receptor	MTNR1A		0	0	0	0	0	0	0	0	#N/A	#N/A	#N/A	#N/A
		MT2 receptor	MTNR1B		0.118667	0	0.163	0	0.166667	0.5	0.333333	0.333333	#N/A	#N/A	#N/A	#N/A
	Motilin receptor	motilin receptor	MLNR		0.0515417	0.107	0.00933333	0.333333	0.166667	0.833333	0	0.833333	#N/A	#N/A	#N/A	#N/A
	Neuromedin U receptors	NMU1 receptor	NMUR1		0.0177917	0.014	0.007	9	0.333333	0	0	0.333333	#N/A	#N/A	#N/A	#N/A
		NMU2 receptor	NMUR2		0.00220833	0	0	0	0.166667	0	0	0	#N/A	#N/A	#N/A	#N/A
	Neuropeptide FF/neuropeptide AF receptors	NPFF1 receptor	NPFFR1		0.234167	0.034	0	0.333333	0.166667	0.5	0.166667	0.166667	#N/A	#N/A	#N/A	#N/A
		NPFF2 receptor	NPFFR2		0.00129167	0	0	0	0	0	0	0	#N/A	#N/A	#N/A	#N/A
	Neuropeptide S receptor	NPS receptor	NPSR1		0	0	0	0	0.166667	0	0	0	#N/A	#N/A	#N/A	#N/A
	Neuropeptide W/neuropeptide B receptors	NPBW1 receptor	NPBWR1		0.0189583	0	0	483	36.6667	0	0.666667	0	#N/A	#N/A	#N/A	#N/A
		NPBW2 receptor	NPBWR2		0	0	0	0	0	0	0	0	#N/A	#N/A	#N/A	#N/A
	Neuropeptide Y receptors	Y1 receptor	NPY1R		3.10642	0	0.00933333	0.333333	0.5	0	0.166667	0.333333	624.091	655.662	440.338	456.006
		Y2 receptor	NPY2R		0.000541667	0	0	0	0	0.166667	0	0	#N/A	#N/A	#N/A	#N/A
		Y4 receptor	NPY4R	PPYR1	0	0	0	0	0	0	0	0	#N/A	#N/A	#N/A	#N/A
		Y5 receptor	NPY5R		0.034625	0	0	0	0	0	0	0	#N/A	#N/A	#N/A	#N/A
		y6 receptor	NPY6R		0.301208	0.015	0.034	0.166667	0.166667	0	0	0	#N/A	#N/A	#N/A	#N/A
	Neurotensin receptors	NTS1 receptor	NTSR1		0.045	0.043	0.014	3.83333	0.333333	0	0.333333	0.5	#N/A	#N/A	#N/A	#N/A
		NTS2 receptor	NTSR2		0.0455	0	0	0.166667	0.166667	0	0	0	#N/A	#N/A	#N/A	#N/A
	Opioid receptors	δ receptor	OPRD1		0	0.025	0	4.33333	7.66667	136	27.1667	42.3333	#N/A	#N/A	#N/A	#N/A
		κ receptor	OPRK1		0.00116667	0	0	0.666667	0.166667	2	0.333333	1.83333	#N/A	#N/A	#N/A	#N/A
		μ receptor	OPRM1		1.4605	0.543	0.0276667	40.8333	24.5	105	1.66667	9.83333	#N/A	#N/A	#N/A	#N/A
		NOP receptor	OPRL1		18.0611	1.307	1.346	624.5	253	751	283.667	209.167	396.571	363.559	814.276	617.225
	Opsin receptors	OPN1LW	OPN1LW		0	0	0	0	0	0	0	0	#N/A	#N/A	#N/A	#N/A
		OPN1MW	OPN1MW		0	0	0	0	0	0	0	0	#N/A	#N/A	#N/A	#N/A
		OPN1SW	OPN1SW		0.59275	0.649	0.659	7.83333	3.5	5	7.83333	8.16667	#N/A	#N/A	#N/A	#N/A
		Rhodopsin	RHO		0.0267083	0.016	0	0.666667	0.5	0.333333	0.833333	4.5	#N/A	#N/A	#N/A	#N/A
		OPN3	OPN3		3.87879	21.094	11.518	1400.33	511.5	417.667	1088.5	958.833	225.741	319.972	122.507	220.974
		OPN4	OPN4		0.00604167	0	0	0	0.333333	0	0	0	#N/A	#N/A	#N/A	#N/A
		OPN5	OPN5		0.00833333	0	0	0	0.333333	0.166667	0	0	#N/A	#N/A	#N/A	#N/A
	Orexin receptors	OX1 receptor	HCRTR1		0.0556667	0.089	0.0966667	43.6667	12.6667	30.3333	37.6667	33.6667	#N/A	#N/A	#N/A	#N/A
		OX2 receptor	HCRTR2		0	0	0	0	0	0	0	2.16667	#N/A	#N/A	#N/A	#N/A
	Oxoglutarate receptor	oxoglutarate receptor	OXGR1		0.507417	0	0.0373333	0	4.83333	0	0	0.166667	#N/A	#N/A	#N/A	#N/A
	P2Y receptors	P2Y1 receptor	P2RY1		1.68271	0.112	3.21233	532.5	176	305.5	441.833	338.667	400.591	330.597	188.476	189.605
		P2Y2 receptor	P2RY2		0.0630833	0.798	0.486667	277.833	38	0.5	24	114.667	#N/A	#N/A	#N/A	#N/A
		P2Y4 receptor	P2RY4		0.497	0.189	0.0353333	0.166667	0	0.333333	0	0	#N/A	#N/A	#N/A	#N/A
		P2Y6 receptor	P2RY6		16.456	34.236	28.1097	2746	1856.67	3874.83	1840.5	4257	188.195	161.672	454.433	536.693
		P2Y11 receptor	P2RY11		44.1005	17.379	13.9467	1003.83	357	824.5	1460.83	1463.67	369.626	426.667	508.411	957.28
		P2Y12 receptor	P2RY12		1049.68	1.071	2.922	4949	22463.5	219754	704.167	183.667	8273.66	9271.54	23102.1	20329.3
		P2Y13 receptor	P2RY13		253.246	0.865	4.795	2487	8281.83	40696.2	734.5	755.833	5487.74	4517.79	5786.35	6252.54
		P2Y14 receptor	P2RY14		0.895958	0	0.014	121.833	471	62	0.5	6.33333	141.019	58.0447	65.5086	186.764
	Platelet-activating factor receptor	PAF receptor	PTAFR		115.63	115.677	37.3647	14233.2	11427	49898.7	20366.3	11691.7	4132.03	4410.14	4404.07	4745.06
	Prokineticin receptors	PKR1	PROKR1		0.0277083	0.028	0	2.66667	4	4.33333	0	0	#N/A	#N/A	#N/A	#N/A
		PKR2	PROKR2		0.01625	0	0.00533333	0	0	0	0	0	#N/A	#N/A	#N/A	#N/A
	Prolactin-releasing peptide receptor	PrRP receptor	PRLHR		0.00108333	0.022	0	0	0.666667	0.5	0.166667	0	#N/A	#N/A	#N/A	#N/A
	Prostanoid receptors	DP1 receptor	PTGDR		0.01725	0	0	0	0	0	0.5	0	#N/A	#N/A	#N/A	#N/A
		DP2 receptor	PTGDR2	GPR44	0.716917	0.823	0.42	361.5	98.5	95	77.6667	78	#N/A	#N/A	#N/A	#N/A
		EP1 receptor	PTGER1		0.297417	0.25	0.092	0.166667	0.166667	0	0.166667	0.166667	#N/A	#N/A	#N/A	#N/A
		EP2 receptor	PTGER2		0.362458	4.367	2.99033	939.167	39.1667	0.833333	4281.17	1182.33	49.0959	23.133	101.567	22.7755
		EP3 receptor	PTGER3		0.006	0	0	0.5	4	2.83333	0.333333	5.66667	#N/A	#N/A	#N/A	#N/A
		EP4 receptor	PTGER4		34.0623	38.907	36.9633	310.833	121.333	275.833	1583	1143.5	6769.01	7984.14	783.449	1628.19
		FP receptor	PTGFR		0.001	0	0	0	0	0.166667	0	0	#N/A	#N/A	#N/A	#N/A
		IP receptor	PTGIR		1.101	21.64	9.75667	175.5	17.8333	8.5	94.3333	77.8333	50.2522	58.3024	85.1985	110.701
		TP receptor	TBXA2R		1.729	0.068	2.12	89.6667	14.5	16.6667	46.6667	30.5	#N/A	#N/A	#N/A	#N/A
	Proteinase-activated receptors	PAR1	F2R		3.66004	0.116	0.108	440.5	327.833	2416.33	35.6667	14.5	33.3134	41.5933	116.925	85.0121
		PAR2	F2RL1		9.81421	0.502	2.07967	270.833	107.167	1164.5	19	0.333333	172.97	179.649	231.459	300.521
		PAR3	F2RL2		0.017	0.203	0.004	33.1667	3.16667	3.5	19.5	4.33333	#N/A	#N/A	#N/A	#N/A
		PAR4	F2RL3		0.045125	0.831	0.334333	532.167	10.1667	1.16667	10.5	4.16667	#N/A	#N/A	#N/A	#N/A
	QRFP receptor	QRFP receptor	QRFPR		0.00125	0	0	0	0.166667	0	0	0	#N/A	#N/A	#N/A	#N/A
	Relaxin family peptide receptors	RXFP1	RXFP1		0.00475	0	0.00633333	35.3333	31	18.8333	0.333333	0	#N/A	#N/A	#N/A	#N/A
		RXFP2	RXFP2		0.019875	0	0	0.5	1.66667	0	0	0.166667	#N/A	#N/A	#N/A	#N/A
		RXFP3	RXFP3		0.00125	0.018	0	0	0	0	0	0	#N/A	#N/A	#N/A	#N/A
		RXFP4	RXFP4		0.701292	0.232	0.0236667	0.166667	0	0	0.166667	1	#N/A	#N/A	#N/A	#N/A
	Somatostatin receptors	SST1 receptor	SSTR1		0.00429167	0	0	0	0	0	0	0	#N/A	#N/A	#N/A	#N/A
		SST2 receptor	SSTR2		0.0423333	0.284	0.0953333	57.6667	1.83333	1.83333	3.33333	36.5	#N/A	#N/A	#N/A	#N/A
		SST3 receptor	SSTR3		0.01625	0.047	0	0.166667	0.5	0	0	0	#N/A	#N/A	#N/A	#N/A
		SST4 receptor	SSTR4		0.00245833	0	0	0.166667	0	0.166667	0	0	#N/A	#N/A	#N/A	#N/A
		SST5 receptor	SSTR5		0	0	0	0	0	0	0	0	#N/A	#N/A	#N/A	#N/A
	Succinate receptor	succinate receptor	SUCNR1		13.6445	1.103	6.60733	1736.33	1432.33	8254.5	460.667	903	72.1159	49.2576	206.571	173.814
	Tachykinin receptors	NK1 receptor	TACR1		0.047125	0.037	0.0146667	0.5	0.333333	1.83333	0.5	0	#N/A	#N/A	#N/A	#N/A
		NK2 receptor	TACR2		0.396667	0.165	0.423667	4.16667	1.5	6.5	34.5	68	#N/A	#N/A	#N/A	#N/A
		NK3 receptor	TACR3		0	0	0	0	0.166667	0.166667	0	0	#N/A	#N/A	#N/A	#N/A
	Thyrotropin-releasing hormone receptors	TRH1 receptor	TRHR		0.00529167	0	0	0.166667	0	0	0	0	#N/A	#N/A	#N/A	#N/A
		TRH2 receptor			#N/A	#N/A	#N/A	#N/A	#N/A	#N/A	#N/A	#N/A	#N/A	#N/A	#N/A	#N/A
	Trace amine receptor	TA1 receptor	TAAR1		0.00708333	0	0	0	0	0	1	0	#N/A	#N/A	#N/A	#N/A
	Urotensin receptor	UT receptor	UTS2R		0.0277083	0.169	0.009	0	0	0	0	0	#N/A	#N/A	#N/A	#N/A
	Vasopressin and oxytocin receptors	V1A receptor	AVPR1A		0	0	0	0	0	0.333333	0	0	#N/A	#N/A	#N/A	#N/A
		V1B receptor	AVPR1B		0.00116667	0	0	0.333333	0.166667	0	0	0.833333	#N/A	#N/A	#N/A	#N/A
		V2 receptor	AVPR2		1.4805	0.082	0.135	1.16667	1.5	0.666667	0.5	0.333333	#N/A	#N/A	#N/A	#N/A
		OT receptor	OXTR		0.147958	0.081	0.0203333	4	1.33333	0.833333	1	0	#N/A	#N/A	#N/A	#N/A
Class B	Calcitonin receptors	CT receptor	CALCR		1.58262	0	0.101333	10	4.5	8.5	28.5	20.8333	32.1829	35.3871	127.33	185.178
		calcitonin receptor-like receptor	CALCRL		0.05075	0.074	0	35.8333	8.33333	0.166667	10.1667	11.8333	86.9661	143.835	46.9449	139.542
	Corticotropin-releasing factor receptors	CRF1 receptor	CRHR1		0.00404167	0	0	1.16667	0.5	0	0.166667	0	#N/A	#N/A	#N/A	#N/A
		CRF2 receptor	CRHR2		0.0459583	0.043	0.0386667	0	0	0.333333	0.333333	0.666667	#N/A	#N/A	#N/A	#N/A
	Glucagon receptor family	GHRH receptor	GHRHR		0	0	0	0	0	0	0	0	#N/A	#N/A	#N/A	#N/A
		GIP receptor	GIPR		0.263708	0.531	0.452667	66.3333	7.83333	22.3333	2	13	#N/A	#N/A	#N/A	#N/A
		GLP-1 receptor	GLP1R		0.000791667	0	0.00633333	0.333333	0	0	0	0.833333	#N/A	#N/A	#N/A	#N/A
		GLP-2 receptor	GLP2R		0.015625	0.01	0.638333	0.333333	0.166667	0.166667	1	83.8333	#N/A	#N/A	#N/A	#N/A
		glucagon receptor	GCGR		0.0170417	0.043	0	1.5	0.666667	0	0	0	#N/A	#N/A	#N/A	#N/A
		secretin receptor	SCTR		0.348333	0.024	0.029	4.33333	1	2	5.5	3	#N/A	#N/A	#N/A	#N/A
	Parathyroid hormone receptors	PTH1 receptor	PTH1R		0.00970833	0	0	1	0	0.333333	0	0	#N/A	#N/A	#N/A	#N/A
		PTH2 receptor	PTH2R		0.220417	0.174	0	5.33333	0.833333	0.333333	1.66667	0.5	#N/A	#N/A	#N/A	#N/A
	VIP and PACAP receptors	PAC1 receptor	ADCYAP1R1		0.0162083	0.007	0	0	0.333333	0	0	0	#N/A	#N/A	#N/A	#N/A
		VPAC1 receptor	VIPR1		13.8531	0.11	0.163	56	44.5	205.333	0	4.16667	187.252	79.7001	287.566	78.8456
		VPAC2 receptor	VIPR2		0.016875	0.06	0	0	0.166667	0	0	0	#N/A	#N/A	#N/A	#N/A
Class C	Calcium-sensing receptor	CaS receptor	CASR		0.100917	0.018	0	6.33333	1.16667	0.666667	1.83333	0	#N/A	#N/A	#N/A	#N/A
	Class C Orphans	GPR156	GPR156		0.04125	0.212	0.00266667	1.66667	0.666667	1.16667	1.33333	0.166667	#N/A	#N/A	#N/A	#N/A
		GPR158	GPR158		0.01175	0.033	0	0	0.5	0	0	0	#N/A	#N/A	#N/A	#N/A
		GPR179	GPR179		0.0467083	0.028	0.0103333	0	0.166667	0.333333	0	0	#N/A	#N/A	#N/A	#N/A
		GPRC5A	GPRC5A		0.187792	1.385	0.164667	3.66667	1.66667	3.83333	4.66667	5.83333	73.6342	147.195	34.4527	35.6536
		GPRC5B	GPRC5B		0.367583	0.136	0.018	412	25.5	51.3333	1758.83	500.167	441.791	306.226	50.4665	153.021
		GPRC5C	GPRC5C		2.66667	4.15	8.66567	481.333	165.833	147.5	236.667	261.667	292.782	277.471	233.946	263.588
		GPRC5D	GPRC5D		0.902042	0.3	0.452333	0	0	0.166667	0	0	#N/A	#N/A	#N/A	#N/A
		GPRC6 receptor	GPRC6A		0.00075	0	0	0	0	0.166667	0.166667	0	#N/A	#N/A	#N/A	#N/A
	GABAB receptors	GABAB1	GABBR1		0.743375	0.56	0.596667	10.6667	1.5	2.33333	1.16667	0.666667	140.385	128.437	140.923	183.211
		GABAB2	GABBR2		0.0255833	0	0.002	0.5	1.16667	1.16667	0.666667	0.666667	#N/A	#N/A	#N/A	#N/A
	Metabotropic glutamate receptors	mGlu1 receptor	GRM1		0.193458	0.086	9.426	3.5	6.83333	37.6667	122.667	159.833	#N/A	#N/A	#N/A	#N/A
		mGlu2 receptor	GRM2		0.259875	0	0	1.33333	0.333333	0	0.666667	0.166667	#N/A	#N/A	#N/A	#N/A
		mGlu3 receptor	GRM3		0.041	0	0.00833333	0.333333	1.66667	0.833333	0.833333	0.166667	#N/A	#N/A	#N/A	#N/A
		mGlu4 receptor	GRM4		0.00329167	0	0	0.5	0.833333	0.166667	0	0.5	#N/A	#N/A	#N/A	#N/A
		mGlu5 receptor	GRM5		0.0138333	0	0.00133333	2.66667	2.33333	9.16667	0.333333	0.333333	#N/A	#N/A	#N/A	#N/A
		mGlu6 receptor	GRM6		0.152042	0.007	0.0163333	0	0.5	0.166667	0	0	#N/A	#N/A	#N/A	#N/A
		mGlu7 receptor	GRM7		0.004375	0	0	0	0.833333	0.166667	0	0.166667	#N/A	#N/A	#N/A	#N/A
		mGlu8 receptor	GRM8		0.006	0	0	0.5	0	0	0.833333	0	#N/A	#N/A	#N/A	#N/A
	Taste 1 receptors	TAS1R1	TAS1R1		1.04871	0.044	0.106333	1.33333	0	0	2.83333	0.333333	#N/A	#N/A	#N/A	#N/A
		TAS1R2	TAS1R2		0.001625	0.018	0	0	0	0	0	0.166667	#N/A	#N/A	#N/A	#N/A
		TAS1R3	TAS1R3		0.591792	0.637	0.175667	3.66667	1	2.33333	2	2.33333	#N/A	#N/A	#N/A	#N/A
Frizzled		FZD1	FZD1		22.3955	11.755	11.74	54.8333	38.5	167.167	41.5	294.333	1292.81	1436.04	627.356	682.21
		FZD2	FZD2		10.6909	0.383	8.22633	331.667	280.5	638.333	846.833	134.333	681.483	739.789	681.902	567.982
		FZD3	FZD3		0.167167	0.116	0.138667	409	63.1667	202	293.333	51.6667	263.378	215.221	25.7531	78.2331
		FZD4	FZD4		0.137917	0.078	0.125333	1.33333	1.83333	0.666667	2.66667	3.66667	327.935	393.916	101.744	163.931
		FZD5	FZD5		1.718	1.802	3.14633	331.5	159.167	54.6667	260.667	220	425.709	378.456	164.639	263.493
		FZD6	FZD6		0.0901667	0.241	0.0586667	125.333	52.8333	14.3333	79.8333	46.3333	86.1296	113.576	55.1739	92.6307
		FZD7	FZD7		0.331542	0.679	0.121333	25.1667	2.33333	2.16667	41.3333	27.3333	802.628	880.26	177.225	299.055
		FZD8	FZD8		8.51479	1.113	0.361	2.16667	0.333333	3.83333	2.66667	2.66667	570.223	430.026	197.831	343.669
		FZD9	FZD9		1.20742	1.306	1.54733	18.3333	12	62.5	20	4.66667	#N/A	#N/A	#N/A	#N/A
		FZD10	FZD10		0.00129167	0	0	0	0	0	0	0	#N/A	#N/A	#N/A	#N/A
		SMO	SMO		2.694	0.155	0.360667	36.5	22.3333	80.8333	12.6667	2.33333	162.352	58.684	207.92	153.003
Adhesion		ADGRA1	ADGRA1	GPR123	0.00258333	0	0	0	0.333333	0.166667	0	0	#N/A	#N/A	#N/A	#N/A
		ADGRA2	ADGRA2	GPR124	1.61537	0.125	0.247	565.167	184.667	385.333	380.833	380.667	287.552	244.382	155.624	518.185
		ADGRA3	ADGRA3	GPR125	0.230792	0.088	0	3.33333	2.16667	2.83333	0.666667	7.83333	153.171	137.887	7.29417	14.156
		ADGRB1	ADGRB1	BAI1	0.086	0.363	0.00433333	1.5	0.666667	0.166667	0.166667	1.66667	#N/A	#N/A	#N/A	#N/A
		ADGRB2	ADGRB2	BAI2	0.0355	0.008	0.00333333	1	1	1	1.16667	0.166667	#N/A	#N/A	#N/A	#N/A
		ADGRB3	ADGRB3	BAI3	0.337	0	0	1.16667	1	0.333333	0	0	#N/A	#N/A	#N/A	#N/A
		CELSR1	CELSR1		0.536042	3.639	2.04933	146.167	2.83333	4.83333	294.167	142.833	102.771	299.75	63.3031	135.163
		CELSR2	CELSR2		6.70196	0.16	1.94433	138.833	80.8333	251.167	314.167	33.5	542.259	503.3	495.239	454.178
		CELSR3	CELSR3		0.682375	0.631	0.392333	5.83333	6.16667	11.8333	1	3.33333	140.53	122.204	79.1716	131.882
		ADGRD1	ADGRD1	GPR133	5.55658	0.801	0.0316667	265.833	75.3333	199.167	121.833	93.1667	217.199	829.139	229.847	887.287
		ADGRD2	ADGRD2	GPR144	#N/A	#N/A	#N/A	0.833333	0.333333	0	0.333333	0.166667	#N/A	#N/A	#N/A	#N/A
		ADGRE1	ADGRE1	EMR1	3.87621	10.822	8.567	521.667	259.667	231.167	519.167	490.667	203.475	142.213	442.254	342.1
		ADGRE2	ADGRE2	EMR2	18.8273	44.561	11.5057	698.333	297.833	614.167	317.667	1335.33	1203.24	965.321	1849.34	919.88
		ADGRE3	ADGRE3	EMR3	0.75725	47.464	0.845333	798.667	40.3333	14.6667	3.66667	105.667	#N/A	#N/A	#N/A	#N/A
		ADGRE4P	ADGRE4P	EMR4P	22.9482	15.032	5.102	109.833	106.333	665.667	107.5	290	645.791	498.938	837.647	939.65
		ADGRE5	ADGRE5	CD97	12.8001	110.428	9.069	9587.17	1164.67	2687.33	559.667	879.667	575.328	917.56	881.539	574.024
		ADGRF1	ADGRF1	GPR110	0.002	0	0	0.5	0.5	0.166667	0.166667	0.166667	#N/A	#N/A	#N/A	#N/A
		ADGRF2	ADGRF2	GPR111	0.00158333	0	0	0	0.333333	0	0.166667	0.333333	#N/A	#N/A	#N/A	#N/A
		ADGRF3	ADGRF3	GPR113	0.547	0.545	0.0973333	9.16667	7.16667	19.1667	6.66667	7.5	#N/A	#N/A	#N/A	#N/A
		ADGRF4	ADGRF4	GPR115	0.00575	0	0	0.166667	0	0	0.5	19.5	#N/A	#N/A	#N/A	#N/A
		ADGRF5	ADGRF5	GPR116	0.01475	0.131	0.019	0.5	0	0	0	1	644.365	559.695	362.748	1037.55
		ADGRG1	ADGRG1	GPR56	476.6	6.575	9.677	9485.33	11691.7	43759.8	3.83333	16.5	12276.9	5267.4	20511.7	10088.9
		ADGRG2	ADGRG2	GPR64	0.172583	0.094	0.0333333	2.5	0.833333	4.66667	1.66667	1.33333	#N/A	#N/A	#N/A	#N/A
		ADGRG3	ADGRG3	GPR97	1.321	0.492	0.110667	1955.83	79	4.16667	3	0	33.165	41.4021	380.298	236.876
		ADGRG4	ADGRG4	GPR112	0.00204167	0	0	0	0	0.333333	0	0	#N/A	#N/A	#N/A	#N/A
		ADGRG5	ADGRG5	GPR114	8.45858	0.4	0.0236667	1074.17	6434.67	2703	8.16667	252.333	474.382	192.823	887.856	761.784
		ADGRG6	ADGRG6	GPR126	8.57892	0.397	0.899667	21.8333	144	520.833	4.16667	117.667	813.909	617.494	387.615	518.272
		ADGRG7	ADGRG7	GPR128	0.379917	0	0	0	0.166667	0	0.333333	0	#N/A	#N/A	#N/A	#N/A
		ADGRL1	ADGRL1	LPHN1	6.13396	3.359	2.446	50.3333	19.3333	107.167	28	23.6667	283.094	262.367	262.106	314.435
		ADGRL2	ADGRL2	LPHN2	0.014875	0.007	0.00233333	3.5	2.33333	0.666667	0	1.5	259.753	228.997	43.5199	111.563
		ADGRL3	ADGRL3	LPHN3	0.00916667	0	0	52	0.333333	0.666667	0	0.166667	#N/A	#N/A	#N/A	#N/A
		ADGRL4	ADGRL4	ELTD1	0.00116667	0	0	0.166667	0.5	0.333333	0.833333	0	223.352	232.622	102.922	177.388
		ADGRV1	ADGRV1	GPR98	0.005125	0.009	0	153.833	10.3333	34.8333	510.833	280.833	133.26	84.8964	4.7315	10.3137
Other		GPR107	GPR107		23.398	26.7	19.695	873.167	331.667	932	707.5	689.167	1359.74	1528.12	1514.05	1549
		GPR137	GPR137		12.2982	17.169	13.52	597.833	208.333	484.667	892.833	720.333	306.035	266.127	302.163	265.369
		TPRA1	TPRA1		17.2781	57.749	29.834	1909.5	499.5	1175.17	5317.33	2888.17	355.054	425.105	447.419	363.881
		GPR143	GPR143		0.0231667	0	0.015	1.66667	0.833333	1.66667	8.33333	30.8333	#N/A	#N/A	#N/A	#N/A
		GPR157	GPR157		0.4875	5.945	11.4577	26	1.83333	5.33333	62.5	269	#N/A	#N/A	#N/A	#N/A
Gα proteins	G protein subunit alpha i	G protein subunit alpha i1	GNAI1		2.01733	0.12	0.362	766.833	1266.17	1343.33	286.167	505.833	220.192	136.048	118.309	149.574
		G protein subunit alpha i2	GNAI2	GNAI2B	284.608	409.834	422.863	39251.3	23303.8	29387.7	31370.5	18922.2	7050.16	7401.94	6785.07	7063.55
		G protein subunit alpha i3	GNAI3		21.0812	21.779	25.073	8742.67	5209.67	5649.83	6867.83	6045.67	1969.35	2081.41	1418.77	1403.98
		G protein subunit alpha o1	GNAO1		0.380208	0.04	0	1.33333	2.66667	1	1.33333	2.66667	122.04	76.4314	14.43	41.8864
		G protein subunit alpha transducin 1	GNAT1		0.00225	0.012	0	0.333333	1.33333	0.333333	0	0.166667	#N/A	#N/A	#N/A	#N/A
		G protein subunit alpha transducin 2	GNAT2		1.31767	0.98	0.419333	8.66667	9.66667	20.6667	9.5	10.3333	#N/A	#N/A	#N/A	#N/A
		G protein subunit alpha transducin 3	GNAT3		0	0	0	0.333333	0.166667	0.166667	0	0.166667	#N/A	#N/A	#N/A	#N/A
		G protein subunit alpha z	GNAZ		0.0808333	0.055	0.0863333	2.16667	2	0.666667	0.5	0.333333	#N/A	#N/A	#N/A	#N/A
	G protein subunit alpha q	G protein subunit alpha q	GNAQ		32.4079	21.112	18.1473	1142.33	253	598.833	572.667	452.167	2680.5	2808.18	2937.07	2991.74
		G protein subunit alpha 11	GNA11	HHC2	6.73433	7.034	12.7953	125.667	46.8333	90	136.667	117.333	479.003	407.275	380.731	615.436
		G protein subunit alpha 14	GNA14		0.0629583	0.036	0.0493333	14.3333	3	3	1.5	9.83333	#N/A	#N/A	#N/A	#N/A
		G protein subunit alpha 15	GNA15		35.7755	62.611	51.6263	3761.17	2209.83	3504.17	3203.17	3740.67	1384.66	1690.94	915.336	775.986
		G protein subunit alpha L	GNAL		9.65471	2.181	1.63867	791.833	250.667	622.167	544.333	408.667	273.738	228.878	257.276	286.297
		GNAS complex locus	GNAS	GNAS1	426.408	413.457	471.931	6136.67	2920.83	5577.67	6861.33	5762.33	13586.9	15412.3	11850.6	14254.5
	G protein subunit alpha 12/13	G protein subunit alpha 12	GNA12		17.9366	80.857	96.5113	248.333	113.667	192.667	638.167	1062.33	1494.48	2387.73	751.178	1123.66
		G protein subunit alpha 13	GNA13		64.2174	40.845	37.3717	3688.83	1738.17	3541.67	3776.83	2180.33	12252	20970.1	3007.27	3683.82
G protein-coupled receptor kinase		G protein-coupled receptor kinase 1	GRK1		0.984167	0	0	3.66667	23.3333	62.8333	0	0.333333	#N/A	#N/A	#N/A	#N/A
		G protein-coupled receptor kinase 2	GRK2	ADRBK1	183.022	87.847	60.723	1020.33	463.833	981	548.833	521.667	6981.79	6243.53	7574.91	7468.68
		G protein-coupled receptor kinase 3	GRK3	ADRBK2	18.0777	17.232	9.056	620.167	248.333	462.667	791.667	693.833	1229.71	1475.62	1369.54	1333.26
		G protein-coupled receptor kinase 4	GRK4		0.418125	0.262	0.216	122.667	39	67.1667	112.167	70.8333	#N/A	#N/A	#N/A	#N/A
		G protein-coupled receptor kinase 5	GRK5		7.89296	1.9	1.90867	108	193.5	561.167	65.8333	22.5	282.957	251.328	239.482	398.589
		G protein-coupled receptor kinase 6	GRK6		8.43837	19.242	13.7877	384.5	132.833	100.5	278.5	267.5	307.445	350.633	365.027	409.498
		G protein-coupled receptor kinase 7	GRK7		0.161	0.127	0.0533333	1.16667	0.5	1.5	2.83333	2.16667	#N/A	#N/A	#N/A	#N/A
Arrestin	β-arrestin	arrestin beta 1	ARRB1		22.4369	15.081	30.793	2041.33	620.333	1030.5	1285.5	1380.83	1237.91	1365.82	1251.65	1283.1
		arrestin beta 2	ARRB2		323.609	254.97	196.91	7237.67	2364.17	4696.83	5783.83	4465.17	4696.3	5024.26	5986.55	5873.39
